# Supplementary material for: Tetra-μ3-hydroxido-tetra­kis­[tricarbonyl­rhenium(I)] pyridine tetra­solvate
Source: Acta Crystallogr Sect E Struct Rep Online. 2012 Aug 25;68(Pt 9):m1208–9. doi: 10.1107/S1600536812036033 (PMC3435620; doi:10.1107/S1600536812036033)
Supplement: Supplementary file 1 [file e-68-m1208-sup1.cif]

##############################################################################
#                                                                            #
# This CIF contains the data in a paper accepted for publication in          #
# Acta Crystallographica Section E. It conforms to the requirements of       #
# Notes for Authors for Acta Crystallographica Section E, and has been       #
# peer reviewed under the auspices of the IUCr Commission on Journals.       #
#                                                                            #
# Full details of the Crystallographic Information File format               #
# are given in the paper "The Crystallographic Information File (CIF):       #
# a New Standard Archive File for Crystallography" by S. R. Hall, F. H.      #
# Allen and I. D. Brown [Acta Cryst. (1991), A47, 655-685].                  #
#                                                                            #
# The current version of the core CIF dictionary is obtainable from          #
# ftp://ftp.iucr.org/pub/cif_core.dic.                                       #
#                                                                            #
# Software is freely available for graphical display of the structure(s)     #
# in this CIF. For information consult the CIF software page                 #
# http://www.iucr.org/resources/cif/software.                                #
#                                                                            #
# This file may be used for bona fide research purposes within the           #
# scientific community so long as proper attribution is given to the journal # 
# article from which it was obtained.                                        #
#                                                                            #
##############################################################################
data_global
_audit_creation_method     'WinGX routine CIF_UPDATE'
_audit_conform_dict_name     cif_core.dic
_audit_conform_dict_version     2.4
_journal_data_validation_number     ?
_journal_date_recd_electronic     2012-08-15
_journal_date_accepted     2012-08-16
_journal_name_full     'Acta Crystallographica, Section E'
_journal_year     2012
_journal_volume     68
_journal_issue      9
_journal_page_first     m1208
_journal_page_last     m1209
_journal_paper_category     QM
_journal_paper_doi     10.1107/S1600536812036033
_journal_coeditor_code     HG5243
_publ_contact_author_name     'Schutte, M.'
_publ_contact_author_address
;
Department of Chemistry
University of the Free State
PO Box 339
Bloemfontein 9301
South Africa
;
_publ_contact_author_email     schuttem@ufs.ac.za
_publ_contact_author_fax     '00(27)514446384'
_publ_contact_author_phone     '00(27)514017130'
_publ_section_title
;
Tetra-\m~3~-hydroxido-tetrakis[tricarbonylrhenium(I)] pyridine tetrasolvate
;
loop_
    _publ_author_name
    _publ_author_footnote
    _publ_author_address
    'Schutte, M.' ?
;
Department of Chemistry
University of the Free State
PO Box 339
Bloemfontein 9301
South Africa
;
    'Brink, A.' ?
;
Department of Chemistry
University of the Free State
PO Box 339
Bloemfontein 9301
South Africa
;
    'Visser, H. G.' ?
;
Department of Chemistry
University of the Free State
PO Box 339
Bloemfontein 9301
South Africa
;
    'Roodt, A.' ?
;
Department of Chemistry
University of the Free State
PO Box 339
Bloemfontein 9301
South Africa
;
data_I
_audit_creation_method     'WinGX routine CIF_UPDATE'
_chemical_name_systematic
;
Tetra-\m~3~-hydroxido-tetrakis[tricarbonylrhenium(I)] pyridine tetrasolvate
;
_chemical_formula_moiety     'C12 H4 O16 Re4, 4(C5 H5 N)'
_chemical_formula_sum     'C32 H24 N4 O16 Re4'
_chemical_formula_iupac     '[Re4 (OH)4 (C O)12], 4C5 H5 N'
_chemical_formula_weight     1465.39
_symmetry_cell_setting     monoclinic
_symmetry_space_group_name_H-M     'P 21/c'
_symmetry_space_group_name_Hall     '-P 2ybc'
loop_
    _symmetry_equiv_pos_as_xyz
    'x, y, z'
    '-x, y+1/2, -z+1/2'
    '-x, -y, -z'
    'x, -y-1/2, z-1/2'
_cell_length_a     11.895(5)
_cell_length_b     21.847(5)
_cell_length_c     16.245(5)
_cell_angle_alpha     90.000(5)
_cell_angle_beta     109.707(5)
_cell_angle_gamma     90.000(5)
_cell_volume     3974(2)
_cell_formula_units_Z     4
_cell_measurement_reflns_used     9793
_cell_measurement_theta_min     2.66
_cell_measurement_theta_max     28.06
_cell_measurement_temperature     100(2)
_exptl_crystal_description     cuboid
_exptl_crystal_colour     colourless
_exptl_crystal_size_max     0.428
_exptl_crystal_size_mid     0.112
_exptl_crystal_size_min     0.107
_exptl_crystal_density_diffrn     2.449
_exptl_crystal_density_method     'not measured'
_exptl_crystal_F_000     2688
_exptl_absorpt_coefficient_mu     12.218
_exptl_absorpt_correction_type     multi-scan
_exptl_absorpt_process_details     '(SADABS; Bruker, 2008)'
_exptl_absorpt_correction_T_min     0.211
_exptl_absorpt_correction_T_max     0.271
_exptl_special_details
;
;
_diffrn_ambient_temperature     100(2)
_diffrn_radiation_type     MoK\a
_diffrn_radiation_wavelength     0.71073
_diffrn_radiation_monochromator     graphite
_diffrn_measurement_device_type     'Bruker APEXII CCD'
_diffrn_measurement_method     '\f and \w scans'
_diffrn_reflns_number     68439
_diffrn_reflns_av_R_equivalents     0.0636
_diffrn_reflns_theta_min     2.6
_diffrn_reflns_theta_max     28
_diffrn_reflns_theta_full     28
_diffrn_measured_fraction_theta_max     0.998
_diffrn_measured_fraction_theta_full     0.998
_diffrn_reflns_limit_h_min     -15
_diffrn_reflns_limit_h_max     15
_diffrn_reflns_limit_k_min     -28
_diffrn_reflns_limit_k_max     28
_diffrn_reflns_limit_l_min     -20
_diffrn_reflns_limit_l_max     21
_refine_special_details
;
Refinement of <i>F</i>^2^ against ALL reflections. The weighted <i>R</i>-factor
<i>wR</i> and goodness of fit <i>S</i> are based on <i>F</i>^2^, conventional
<i>R</i>-factors <i>R</i> are based on <i>F</i>, with <i>F</i> set to zero for
negative <i>F</i>^2^. The threshold expression of <i>F</i>^2^ >
2\s(<i>F</i>^2^) is used only for calculating <i>R</i>-factors(gt) <i>etc</i>.
and is not relevant to the choice of reflections for refinement.
<i>R</i>-factors based on <i>F</i>^2^ are statistically about twice as large
as those based on <i>F</i>, and <i>R</i>- factors based on ALL data will be
even larger.
;
_reflns_number_total     9594
_reflns_number_gt     7966
_reflns_threshold_expression     I>2\s(I)
_refine_ls_structure_factor_coef     Fsqd
_refine_ls_matrix_type     full
_refine_ls_R_factor_all     0.0569
_refine_ls_R_factor_gt     0.043
_refine_ls_wR_factor_ref     0.0993
_refine_ls_goodness_of_fit_ref     1.039
_refine_ls_restrained_S_all     1.039
_refine_ls_number_reflns     9594
_refine_ls_number_parameters     516
_refine_ls_number_restraints     4
_refine_ls_hydrogen_treatment     mixed
_refine_ls_weighting_scheme     calc
_refine_ls_weighting_details
       'calc w=1/[\s^2^(Fo^2^)+(0.0181P)^2^+118.6736P] where P=(Fo^2^+2Fc^2^)/3'
_atom_sites_solution_hydrogens     geom
_atom_sites_solution_primary     direct
_atom_sites_solution_secondary     difmap
_refine_ls_shift/su_max     0.001
_refine_ls_shift/su_mean     0
_refine_diff_density_max     6.995
_refine_diff_density_min     -6.094
_refine_ls_extinction_method     none
loop_
    _atom_type_symbol
    _atom_type_description
    _atom_type_scat_dispersion_real
    _atom_type_scat_dispersion_imag
    _atom_type_scat_source
    C C 0.0033 0.0016 'International Tables Vol C Tables 4.2.6.8 and 6.1.1.4'
    H H 0 0 'International Tables Vol C Tables 4.2.6.8 and 6.1.1.4'
    N N 0.0061 0.0033 'International Tables Vol C Tables 4.2.6.8 and 6.1.1.4'
    O O 0.0106 0.006 'International Tables Vol C Tables 4.2.6.8 and 6.1.1.4'
    Re Re -1.0185 7.231 'International Tables Vol C Tables 4.2.6.8 and 6.1.1.4'
_computing_data_collection     'APEX2 (Bruker, 2008)'
_computing_cell_refinement     'SAINT-Plus (Bruker, 2008)'
_computing_data_reduction     'SAINT-Plus (Bruker, 2008)'
_computing_structure_solution     'SHELXS97 (Sheldrick, 2008)'
_computing_structure_refinement     'SHELXL97 (Sheldrick, 2008)'
_computing_molecular_graphics     'DIAMOND (Brandenburg & Putz, 2005)'
_computing_publication_material     'WinGX (Farrugia, 1999)'
loop_
    _atom_site_type_symbol
    _atom_site_label
    _atom_site_fract_x
    _atom_site_fract_y
    _atom_site_fract_z
    _atom_site_U_iso_or_equiv
    _atom_site_adp_type
    _atom_site_calc_flag
    _atom_site_refinement_flags
    _atom_site_occupancy
    _atom_site_disorder_assembly
    _atom_site_disorder_group
    Re Re3 0.36392(3) 0.330517(15) 0.69816(2) 0.01378(7) Uani d . 1 . .
    Re Re4 0.36579(3) 0.431796(15) 0.85997(2) 0.01378(7) Uani d . 1 . .
    Re Re2 0.16248(3) 0.316708(15) 0.80536(2) 0.01277(8) Uani d . 1 . .
    O O1 0.1755(6) 0.3368(3) 0.6780(4) 0.0146(12) Uani d D 1 . .
    O O33 0.6355(6) 0.3461(4) 0.7514(4) 0.0299(17) Uani d . 1 . .
    C C23 -0.0056(8) 0.3095(4) 0.7695(5) 0.0146(17) Uani d . 1 . .
    O O4 0.3333(6) 0.4265(3) 0.7203(4) 0.0154(12) Uani d D 1 . .
    O O23 -0.1098(6) 0.3044(3) 0.7458(4) 0.0235(14) Uani d . 1 . .
    Re Re1 0.14174(3) 0.434793(15) 0.66166(2) 0.01489(8) Uani d . 1 . .
    O O3 0.3485(5) 0.3351(3) 0.8273(4) 0.0128(12) Uani d D 1 . .
    O O41 0.3519(6) 0.5714(3) 0.8711(5) 0.0258(15) Uani d . 1 . .
    O O42 0.3772(6) 0.4234(3) 1.0504(4) 0.0217(14) Uani d . 1 . .
    O O43 0.6378(6) 0.4340(3) 0.9300(4) 0.0257(15) Uani d . 1 . .
    C C43 0.5348(8) 0.4345(4) 0.9030(5) 0.0147(17) Uani d . 1 . .
    C C42 0.3727(8) 0.4268(4) 0.9792(6) 0.0195(19) Uani d . 1 . .
    C C41 0.3593(8) 0.5192(4) 0.8685(6) 0.0178(18) Uani d . 1 . .
    O O31 0.3407(7) 0.3349(3) 0.5051(4) 0.0277(16) Uani d . 1 . .
    O O21 0.1723(7) 0.3090(4) 0.9962(4) 0.0331(18) Uani d . 1 . .
    C C31 0.3503(8) 0.3337(4) 0.5783(6) 0.0189(18) Uani d . 1 . .
    C C21 0.1686(9) 0.3116(4) 0.9247(6) 0.022(2) Uani d . 1 . .
    C C33 0.5327(9) 0.3392(5) 0.7306(5) 0.021(2) Uani d . 1 . .
    O O22 0.1678(7) 0.1772(3) 0.7977(5) 0.0332(17) Uani d . 1 . .
    C C22 0.1671(8) 0.2291(4) 0.8013(6) 0.0192(18) Uani d . 1 . .
    O O32 0.3974(7) 0.1929(3) 0.6811(4) 0.0304(17) Uani d . 1 . .
    O O11 0.1210(8) 0.5739(3) 0.6689(6) 0.045(2) Uani d . 1 . .
    C C32 0.3824(9) 0.2454(5) 0.6885(6) 0.021(2) Uani d . 1 . .
    C C11 0.1278(9) 0.5215(5) 0.6665(7) 0.027(2) Uani d . 1 . .
    O O12 0.1361(7) 0.4482(4) 0.4735(5) 0.0336(18) Uani d . 1 . .
    C C12 0.1361(9) 0.4431(4) 0.5446(6) 0.023(2) Uani d . 1 . .
    C C13 -0.0265(9) 0.4291(4) 0.6207(6) 0.0206(19) Uani d . 1 . .
    O O13 -0.1292(7) 0.4231(3) 0.5947(5) 0.0320(17) Uani d . 1 . .
    N N1 0.5054(7) 0.2663(4) 0.9429(5) 0.0211(17) Uani d . 1 . .
    N N2 0.0085(8) 0.2811(4) 0.5546(5) 0.0247(18) Uani d . 1 . .
    N N3 0.0328(7) 0.4768(4) 0.8558(5) 0.0226(17) Uani d . 1 . .
    N N4 0.4824(7) 0.4935(4) 0.6715(5) 0.0224(17) Uani d . 1 . .
    C C305 -0.0787(10) 0.4596(5) 0.8305(7) 0.032(2) Uani d . 1 . .
    H H305 -0.0992 0.4236 0.7984 0.038 Uiso calc R 1 . .
    C C302 -0.0225(13) 0.5632(6) 0.9231(9) 0.047(3) Uani d . 1 . .
    H H302 0.0003 0.5985 0.9566 0.056 Uiso calc R 1 . .
    C C304 -0.1692(11) 0.4915(6) 0.8484(8) 0.040(3) Uani d . 1 . .
    H H304 -0.2472 0.4769 0.83 0.047 Uiso calc R 1 . .
    C C303 -0.1390(11) 0.5454(6) 0.8941(9) 0.042(3) Uani d . 1 . .
    H H303 -0.1971 0.5693 0.905 0.05 Uiso calc R 1 . .
    C C301 0.0622(11) 0.5286(5) 0.9025(8) 0.035(3) Uani d . 1 . .
    H H301 0.1412 0.5417 0.9216 0.042 Uiso calc R 1 . .
    C C403 0.6711(9) 0.5524(5) 0.6397(7) 0.026(2) Uani d . 1 . .
    H H403 0.7338 0.572 0.6285 0.031 Uiso calc R 1 . .
    C C402 0.6276(9) 0.4985(5) 0.5998(6) 0.024(2) Uani d . 1 . .
    H H402 0.6607 0.4807 0.5613 0.029 Uiso calc R 1 . .
    C C401 0.5332(9) 0.4701(5) 0.6170(6) 0.027(2) Uani d . 1 . .
    H H401 0.5043 0.4332 0.5893 0.032 Uiso calc R 1 . .
    C C404 0.6207(10) 0.5777(5) 0.6972(7) 0.029(2) Uani d . 1 . .
    H H404 0.6495 0.6142 0.7261 0.035 Uiso calc R 1 . .
    C C405 0.5257(10) 0.5471(5) 0.7108(7) 0.028(2) Uani d . 1 . .
    H H405 0.4905 0.5644 0.7485 0.034 Uiso calc R 1 . .
    C C205 -0.0490(10) 0.2326(5) 0.5699(7) 0.033(2) Uani d . 1 . .
    H H205 -0.0253 0.2164 0.6261 0.039 Uiso calc R 1 . .
    C C201 -0.0277(11) 0.3038(5) 0.4733(7) 0.035(3) Uani d . 1 . .
    H H201 0.0107 0.3382 0.462 0.042 Uiso calc R 1 . .
    C C204 -0.1424(11) 0.2052(6) 0.5054(9) 0.048(4) Uani d . 1 . .
    H H204 -0.181 0.1715 0.5184 0.058 Uiso calc R 1 . .
    C C203 -0.1781(12) 0.2284(7) 0.4218(9) 0.052(4) Uani d . 1 . .
    H H203 -0.2405 0.2105 0.3772 0.062 Uiso calc R 1 . .
    C C202 -0.1194(13) 0.2784(7) 0.4058(8) 0.053(4) Uani d . 1 . .
    H H202 -0.1412 0.295 0.35 0.063 Uiso calc R 1 . .
    C C105 0.5525(9) 0.2822(5) 1.0269(6) 0.023(2) Uani d . 1 . .
    H H105 0.5308 0.3196 1.0443 0.027 Uiso calc R 1 . .
    C C103 0.6650(9) 0.1902(5) 1.0643(6) 0.024(2) Uani d . 1 . .
    H H103 0.7184 0.1646 1.1048 0.029 Uiso calc R 1 . .
    C C104 0.6325(9) 0.2455(5) 1.0898(6) 0.027(2) Uani d . 1 . .
    H H104 0.6633 0.2581 1.1477 0.032 Uiso calc R 1 . .
    C C102 0.6167(10) 0.1732(5) 0.9773(6) 0.028(2) Uani d . 1 . .
    H H102 0.6372 0.136 0.9583 0.034 Uiso calc R 1 . .
    C C101 0.5376(10) 0.2124(5) 0.9189(6) 0.027(2) Uani d . 1 . .
    H H101 0.5055 0.2007 0.8606 0.032 Uiso calc R 1 . .
    O O2 0.1773(6) 0.4152(3) 0.7990(4) 0.0166(13) Uani d D 1 . .
    H H3 0.395(10) 0.316(6) 0.871(6) 0.06(4) Uiso d D 1 . .
    H H2 0.134(8) 0.436(4) 0.821(6) 0.02(3) Uiso d D 1 . .
    H H1 0.127(11) 0.319(6) 0.634(6) 0.07(5) Uiso d D 1 . .
    H H4 0.376(11) 0.452(5) 0.704(9) 0.07(5) Uiso d D 1 . .
loop_
    _atom_site_aniso_label
    _atom_site_aniso_U_11
    _atom_site_aniso_U_22
    _atom_site_aniso_U_33
    _atom_site_aniso_U_12
    _atom_site_aniso_U_13
    _atom_site_aniso_U_23
    Re3 0.01351(13) 0.01541(12) 0.01219(11) 0.00124(9) 0.00403(9) 0.00039(8)
    Re4 0.01351(13) 0.01541(12) 0.01219(11) 0.00124(9) 0.00403(9) 0.00039(8)
    Re2 0.01148(17) 0.01394(16) 0.01229(15) -0.00146(12) 0.00322(12)
                                                                    -0.00020(12)
    O1 0.014(3) 0.014(3) 0.010(3) 0.002(2) -0.003(2) 0.000(2)
    O33 0.013(4) 0.053(5) 0.023(3) 0.006(3) 0.004(3) 0.005(3)
    C23 0.017(5) 0.015(4) 0.010(4) -0.005(3) 0.003(3) 0.000(3)
    O4 0.019(3) 0.014(3) 0.016(3) 0.001(3) 0.009(3) 0.005(2)
    O23 0.016(4) 0.022(3) 0.032(4) -0.002(3) 0.008(3) 0.004(3)
    Re1 0.01131(17) 0.01397(16) 0.01761(16) 0.00153(13) 0.00254(13) 0.00234(12)
    O3 0.013(3) 0.013(3) 0.011(3) -0.001(2) 0.003(2) 0.000(2)
    O41 0.028(4) 0.012(3) 0.034(4) -0.006(3) 0.006(3) -0.004(3)
    O42 0.021(4) 0.029(4) 0.017(3) -0.006(3) 0.009(3) -0.003(3)
    O43 0.017(4) 0.030(4) 0.030(4) -0.007(3) 0.008(3) -0.001(3)
    C43 0.015(4) 0.014(4) 0.016(4) -0.004(3) 0.007(3) -0.004(3)
    C42 0.015(5) 0.013(4) 0.029(5) -0.003(3) 0.006(4) -0.001(4)
    C41 0.015(4) 0.016(4) 0.020(4) -0.001(3) 0.003(4) 0.002(3)
    O31 0.034(4) 0.034(4) 0.016(3) 0.005(3) 0.009(3) 0.002(3)
    O21 0.038(5) 0.049(5) 0.016(3) -0.012(4) 0.014(3) -0.002(3)
    C31 0.019(5) 0.022(4) 0.015(4) 0.004(4) 0.003(3) 0.001(3)
    C21 0.016(5) 0.019(4) 0.027(5) -0.005(4) 0.002(4) -0.002(4)
    C33 0.023(5) 0.031(5) 0.006(4) 0.008(4) 0.002(3) -0.001(3)
    O22 0.035(4) 0.018(4) 0.040(4) 0.001(3) 0.005(3) 0.000(3)
    C22 0.012(4) 0.018(4) 0.023(4) 0.000(3) 0.001(4) 0.000(4)
    O32 0.050(5) 0.017(3) 0.024(3) 0.008(3) 0.012(3) 0.000(3)
    O11 0.047(5) 0.013(4) 0.056(5) 0.003(3) -0.007(4) 0.003(3)
    C32 0.019(5) 0.029(5) 0.014(4) -0.004(4) 0.003(4) 0.002(4)
    C11 0.016(5) 0.025(5) 0.027(5) 0.003(4) -0.008(4) 0.005(4)
    O12 0.033(4) 0.039(4) 0.026(4) 0.006(3) 0.006(3) 0.016(3)
    C12 0.016(5) 0.023(5) 0.023(5) 0.004(4) -0.001(4) 0.010(4)
    C13 0.015(5) 0.020(4) 0.021(4) 0.004(4) -0.001(4) 0.000(4)
    O13 0.022(4) 0.029(4) 0.042(4) 0.002(3) 0.006(3) 0.005(3)
    N1 0.020(4) 0.027(4) 0.015(3) -0.004(3) 0.004(3) 0.003(3)
    N2 0.022(4) 0.022(4) 0.026(4) 0.000(3) 0.003(3) -0.007(3)
    N3 0.018(4) 0.022(4) 0.029(4) 0.003(3) 0.009(3) -0.005(3)
    N4 0.022(4) 0.024(4) 0.023(4) -0.003(3) 0.009(3) 0.003(3)
    C305 0.029(6) 0.032(6) 0.038(6) 0.001(5) 0.016(5) 0.004(5)
    C302 0.067(10) 0.029(6) 0.052(7) 0.015(6) 0.030(7) -0.011(5)
    C304 0.025(6) 0.047(7) 0.052(7) 0.006(5) 0.020(5) 0.014(6)
    C303 0.037(7) 0.041(7) 0.057(8) 0.015(6) 0.029(6) 0.000(6)
    C301 0.031(6) 0.030(6) 0.047(7) 0.002(5) 0.016(5) -0.007(5)
    C403 0.026(5) 0.025(5) 0.031(5) 0.000(4) 0.016(4) 0.011(4)
    C402 0.019(5) 0.034(5) 0.022(5) -0.001(4) 0.010(4) 0.002(4)
    C401 0.026(6) 0.031(5) 0.022(5) -0.008(4) 0.006(4) -0.006(4)
    C404 0.031(6) 0.017(5) 0.042(6) -0.005(4) 0.015(5) -0.005(4)
    C405 0.034(6) 0.025(5) 0.034(5) 0.007(4) 0.021(5) 0.002(4)
    C205 0.030(6) 0.035(6) 0.034(6) 0.002(5) 0.011(5) -0.015(5)
    C201 0.041(7) 0.031(6) 0.023(5) 0.013(5) -0.001(5) -0.005(4)
    C204 0.033(7) 0.045(7) 0.069(9) -0.017(6) 0.020(7) -0.035(7)
    C203 0.030(7) 0.062(9) 0.046(7) 0.010(6) -0.009(6) -0.039(7)
    C202 0.054(9) 0.067(9) 0.024(6) 0.016(7) -0.005(6) -0.024(6)
    C105 0.025(5) 0.023(5) 0.020(4) 0.003(4) 0.007(4) 0.001(4)
    C103 0.025(5) 0.024(5) 0.022(5) 0.004(4) 0.006(4) 0.005(4)
    C104 0.026(6) 0.033(5) 0.015(4) -0.001(4) -0.002(4) 0.003(4)
    C102 0.035(6) 0.029(5) 0.022(5) 0.015(5) 0.010(4) 0.003(4)
    C101 0.032(6) 0.026(5) 0.020(5) 0.001(4) 0.005(4) 0.003(4)
    O2 0.021(3) 0.015(3) 0.017(3) 0.001(3) 0.010(3) -0.002(2)
_geom_special_details
;
All s.u.'s (except the s.u. in the dihedral angle between two l.s. planes) are
estimated using the full covariance matrix. The cell s.u.'s are taken into
account individually in the estimation of s.u.'s in distances, angles and
torsion angles; correlations between s.u.'s in cell parameters are only used
when they are defined by crystal symmetry. An approximate (isotropic)
treatment of cell s.u.'s is used for estimating s.u.'s involving l.s. planes.
;
loop_
    _geom_bond_atom_site_label_1
    _geom_bond_atom_site_label_2
    _geom_bond_site_symmetry_2
    _geom_bond_distance
    _geom_bond_publ_flag
    Re3 C32 . 1.886(10) y
    Re3 C31 . 1.900(9) y
    Re3 C33 . 1.906(10) y
    Re3 O1 . 2.157(6) y
    Re3 O3 . 2.168(6) y
    Re3 O4 . 2.179(6) y
    Re4 C43 . 1.893(9) y
    Re4 C42 . 1.913(10) y
    Re4 C41 . 1.918(9) y
    Re4 O2 . 2.154(7) y
    Re4 O3 . 2.172(6) y
    Re4 O4 . 2.173(6) y
    Re2 C23 . 1.891(9) y
    Re2 C22 . 1.916(9) y
    Re2 C21 . 1.918(10) y
    Re2 O3 . 2.157(6) y
    Re2 O2 . 2.165(6) y
    Re2 O1 . 2.171(6) y
    O1 Re1 . 2.178(6) y
    O1 H1 . 0.85(2) ?
    O33 C33 . 1.164(12) ?
    C23 O23 . 1.173(11) ?
    O4 Re1 . 2.160(6) y
    O4 H4 . 0.85(2) ?
    Re1 C12 . 1.888(10) y
    Re1 C13 . 1.889(10) y
    Re1 C11 . 1.907(10) y
    Re1 O2 . 2.169(6) y
    O3 H3 . 0.85(2) ?
    O41 C41 . 1.146(11) ?
    O42 C42 . 1.143(11) ?
    O43 C43 . 1.154(11) ?
    O31 C31 . 1.156(11) ?
    O21 C21 . 1.149(11) ?
    O22 C22 . 1.137(11) ?
    O32 C32 . 1.172(12) ?
    O11 C11 . 1.149(12) ?
    O12 C12 . 1.161(12) ?
    C13 O13 . 1.157(12) ?
    N1 C105 . 1.334(12) ?
    N1 C101 . 1.338(13) ?
    N2 C205 . 1.328(14) ?
    N2 C201 . 1.339(13) ?
    N3 C305 . 1.304(14) ?
    N3 C301 . 1.342(13) ?
    N4 C401 . 1.331(13) ?
    N4 C405 . 1.349(13) ?
    C305 C304 . 1.392(16) ?
    C305 H305 . 0.93 ?
    C302 C303 . 1.362(19) ?
    C302 C301 . 1.386(16) ?
    C302 H302 . 0.93 ?
    C304 C303 . 1.373(18) ?
    C304 H304 . 0.93 ?
    C303 H303 . 0.93 ?
    C301 H301 . 0.93 ?
    C403 C402 . 1.359(14) ?
    C403 C404 . 1.385(14) ?
    C403 H403 . 0.93 ?
    C402 C401 . 1.392(14) ?
    C402 H402 . 0.93 ?
    C401 H401 . 0.93 ?
    C404 C405 . 1.392(15) ?
    C404 H404 . 0.93 ?
    C405 H405 . 0.93 ?
    C205 C204 . 1.380(16) ?
    C205 H205 . 0.93 ?
    C201 C202 . 1.376(16) ?
    C201 H201 . 0.93 ?
    C204 C203 . 1.38(2) ?
    C204 H204 . 0.93 ?
    C203 C202 . 1.37(2) ?
    C203 H203 . 0.93 ?
    C202 H202 . 0.93 ?
    C105 C104 . 1.391(13) ?
    C105 H105 . 0.93 ?
    C103 C104 . 1.375(14) ?
    C103 C102 . 1.386(13) ?
    C103 H103 . 0.93 ?
    C104 H104 . 0.93 ?
    C102 C101 . 1.384(14) ?
    C102 H102 . 0.93 ?
    C101 H101 . 0.93 ?
    O2 H2 . 0.85(2) ?
loop_
    _geom_angle_atom_site_label_1
    _geom_angle_atom_site_label_2
    _geom_angle_atom_site_label_3
    _geom_angle_site_symmetry_1
    _geom_angle_site_symmetry_3
    _geom_angle
    _geom_angle_publ_flag
    C32 Re3 C31 . . 85.6(4) ?
    C32 Re3 C33 . . 88.8(4) ?
    C31 Re3 C33 . . 89.8(4) ?
    C32 Re3 O1 . . 101.2(3) ?
    C31 Re3 O1 . . 96.7(3) ?
    C33 Re3 O1 . . 168.4(3) ?
    C32 Re3 O3 . . 100.1(3) ?
    C31 Re3 O3 . . 169.7(3) ?
    C33 Re3 O3 . . 98.8(3) ?
    O1 Re3 O3 . . 73.8(2) y
    C32 Re3 O4 . . 173.6(3) ?
    C31 Re3 O4 . . 99.9(3) ?
    C33 Re3 O4 . . 94.5(3) ?
    O1 Re3 O4 . . 75.0(2) y
    O3 Re3 O4 . . 73.9(2) y
    C43 Re4 C42 . . 87.2(4) ?
    C43 Re4 C41 . . 90.3(4) ?
    C42 Re4 C41 . . 88.4(4) ?
    C43 Re4 O2 . . 170.3(3) ?
    C42 Re4 O2 . . 98.0(3) ?
    C41 Re4 O2 . . 98.0(3) ?
    C43 Re4 O3 . . 97.0(3) ?
    C42 Re4 O3 . . 99.2(3) ?
    C41 Re4 O3 . . 169.6(3) ?
    O2 Re4 O3 . . 74.1(2) y
    C43 Re4 O4 . . 100.4(3) ?
    C42 Re4 O4 . . 170.3(3) ?
    C41 Re4 O4 . . 97.5(3) ?
    O2 Re4 O4 . . 73.7(2) y
    O3 Re4 O4 . . 74.0(2) y
    C23 Re2 C22 . . 86.9(4) ?
    C23 Re2 C21 . . 89.0(4) ?
    C22 Re2 C21 . . 89.2(4) ?
    C23 Re2 O3 . . 170.2(3) ?
    C22 Re2 O3 . . 98.7(3) ?
    C21 Re2 O3 . . 99.0(3) ?
    C23 Re2 O2 . . 99.4(3) ?
    C22 Re2 O2 . . 170.9(3) ?
    C21 Re2 O2 . . 97.5(3) ?
    O3 Re2 O2 . . 74.2(2) y
    C23 Re2 O1 . . 97.5(3) ?
    C22 Re2 O1 . . 99.0(3) ?
    C21 Re2 O1 . . 169.8(3) ?
    O3 Re2 O1 . . 73.8(2) y
    O2 Re2 O1 . . 73.8(2) y
    Re3 O1 Re2 . . 104.3(2) y
    Re3 O1 Re1 . . 102.7(3) y
    Re2 O1 Re1 . . 104.2(2) y
    Re3 O1 H1 . . 118(10) ?
    Re2 O1 H1 . . 117(10) ?
    Re1 O1 H1 . . 108(10) ?
    O23 C23 Re2 . . 178.7(8) ?
    Re1 O4 Re4 . . 104.2(3) y
    Re1 O4 Re3 . . 102.6(3) y
    Re4 O4 Re3 . . 104.0(2) y
    Re1 O4 H4 . . 117(10) ?
    Re4 O4 H4 . . 112(10) ?
    Re3 O4 H4 . . 116(10) ?
    C12 Re1 C13 . . 88.7(4) ?
    C12 Re1 C11 . . 88.4(4) ?
    C13 Re1 C11 . . 89.0(4) ?
    C12 Re1 O4 . . 97.2(3) ?
    C13 Re1 O4 . . 170.0(3) ?
    C11 Re1 O4 . . 99.1(3) ?
    C12 Re1 O2 . . 169.5(3) ?
    C13 Re1 O2 . . 99.5(3) ?
    C11 Re1 O2 . . 98.2(4) ?
    O4 Re1 O2 . . 73.7(2) y
    C12 Re1 O1 . . 99.2(3) ?
    C13 Re1 O1 . . 96.2(3) ?
    C11 Re1 O1 . . 170.8(3) ?
    O4 Re1 O1 . . 75.0(2) y
    O2 Re1 O1 . . 73.5(2) y
    Re2 O3 Re3 . . 104.4(2) y
    Re2 O3 Re4 . . 103.2(2) y
    Re3 O3 Re4 . . 104.4(2) y
    Re2 O3 H3 . . 112(10) ?
    Re3 O3 H3 . . 123(10) ?
    Re4 O3 H3 . . 107(10) ?
    O43 C43 Re4 . . 177.6(8) ?
    O42 C42 Re4 . . 179.5(9) ?
    O41 C41 Re4 . . 177.6(8) ?
    O31 C31 Re3 . . 178.9(9) ?
    O21 C21 Re2 . . 179.5(9) ?
    O33 C33 Re3 . . 178.0(9) ?
    O22 C22 Re2 . . 178.7(9) ?
    O32 C32 Re3 . . 177.3(9) ?
    O11 C11 Re1 . . 178.9(11) ?
    O12 C12 Re1 . . 178.1(9) ?
    O13 C13 Re1 . . 177.2(8) ?
    C105 N1 C101 . . 117.7(8) ?
    C205 N2 C201 . . 117.8(9) ?
    C305 N3 C301 . . 117.7(9) ?
    C401 N4 C405 . . 117.5(9) ?
    N3 C305 C304 . . 124.5(11) ?
    N3 C305 H305 . . 117.8 ?
    C304 C305 H305 . . 117.8 ?
    C303 C302 C301 . . 119.8(12) ?
    C303 C302 H302 . . 120.1 ?
    C301 C302 H302 . . 120.1 ?
    C303 C304 C305 . . 117.5(11) ?
    C303 C304 H304 . . 121.3 ?
    C305 C304 H304 . . 121.3 ?
    C302 C303 C304 . . 118.9(11) ?
    C302 C303 H303 . . 120.6 ?
    C304 C303 H303 . . 120.6 ?
    N3 C301 C302 . . 121.6(11) ?
    N3 C301 H301 . . 119.2 ?
    C302 C301 H301 . . 119.2 ?
    C402 C403 C404 . . 119.0(9) ?
    C402 C403 H403 . . 120.5 ?
    C404 C403 H403 . . 120.5 ?
    C403 C402 C401 . . 119.7(9) ?
    C403 C402 H402 . . 120.2 ?
    C401 C402 H402 . . 120.2 ?
    N4 C401 C402 . . 122.7(9) ?
    N4 C401 H401 . . 118.7 ?
    C402 C401 H401 . . 118.7 ?
    C403 C404 C405 . . 118.3(9) ?
    C403 C404 H404 . . 120.8 ?
    C405 C404 H404 . . 120.8 ?
    N4 C405 C404 . . 122.8(9) ?
    N4 C405 H405 . . 118.6 ?
    C404 C405 H405 . . 118.6 ?
    N2 C205 C204 . . 122.5(12) ?
    N2 C205 H205 . . 118.8 ?
    C204 C205 H205 . . 118.8 ?
    N2 C201 C202 . . 122.7(13) ?
    N2 C201 H201 . . 118.6 ?
    C202 C201 H201 . . 118.6 ?
    C203 C204 C205 . . 119.4(13) ?
    C203 C204 H204 . . 120.3 ?
    C205 C204 H204 . . 120.3 ?
    C202 C203 C204 . . 118.3(11) ?
    C202 C203 H203 . . 120.9 ?
    C204 C203 H203 . . 120.9 ?
    C203 C202 C201 . . 119.3(13) ?
    C203 C202 H202 . . 120.3 ?
    C201 C202 H202 . . 120.3 ?
    N1 C105 C104 . . 123.2(9) ?
    N1 C105 H105 . . 118.4 ?
    C104 C105 H105 . . 118.4 ?
    C104 C103 C102 . . 118.7(9) ?
    C104 C103 H103 . . 120.7 ?
    C102 C103 H103 . . 120.7 ?
    C103 C104 C105 . . 118.6(9) ?
    C103 C104 H104 . . 120.7 ?
    C105 C104 H104 . . 120.7 ?
    C101 C102 C103 . . 119.1(9) ?
    C101 C102 H102 . . 120.5 ?
    C103 C102 H102 . . 120.5 ?
    N1 C101 C102 . . 122.8(9) ?
    N1 C101 H101 . . 118.6 ?
    C102 C101 H101 . . 118.6 ?
    Re4 O2 Re2 . . 103.5(3) y
    Re4 O2 Re1 . . 104.6(3) y
    Re2 O2 Re1 . . 104.7(2) y
    Re4 O2 H2 . . 114(8) ?
    Re2 O2 H2 . . 115(8) ?
    Re1 O2 H2 . . 113(7) ?
loop_
    _geom_hbond_atom_site_label_D
    _geom_hbond_atom_site_label_H
    _geom_hbond_atom_site_label_A
    _geom_hbond_site_symmetry_A
    _geom_hbond_distance_DH
    _geom_hbond_distance_HA
    _geom_hbond_distance_DA
    _geom_hbond_angle_DHA
    C103 H103 O23 4_666 0.93 2.59 3.249(12) 127.9
    C203 H203 O33 4_465 0.93 2.42 3.330(13) 166.3
    C303 H303 O42 3_567 0.93 2.49 3.321(13) 149.4
    C404 H404 O32 2_656 0.93 2.47 3.252(12) 141.6
    O1 H1 N2 . 0.85(2) 1.76(4) 2.600(10) 170(16)
    O2 H2 N3 . 0.85(2) 1.74(3) 2.586(10) 174(11)
    O3 H3 N1 . 0.85(2) 1.79(4) 2.627(10) 165(14)
    O4 H4 N4 . 0.85(2) 1.78(4) 2.620(10) 169(15)
_iucr_refine_instructions_details
;
TITL 11Amsc1_0ma in P2(1)/c
CELL  0.71073  11.8950  21.8470  16.2450   90.000  109.707   90.000
ZERR     4.00   0.0050   0.0050   0.0050    0.005    0.005    0.005
LATT   1
SYMM  - X, 1/2 + Y, 1/2 - Z
SFAC  C    H    N    O    RE
UNIT  144  108  12   84   12
MERG   2
OMIT    -4.00  56.00
OMIT     1   0   0
OMIT     0   2   0
OMIT     0   2   1
OMIT    -1   1   1
OMIT     1   1   0
OMIT     0   0   2
OMIT    -1   1   2
OMIT     1   1   1
OMIT     0   1   1
OMIT    -1   0   2
TWIN
DFIX     0.850   0.020 H3 O3
DFIX     0.850   0.020 O2 H2
DFIX     0.850   0.020 H1 O1
DFIX     0.850   0.020 H4 O4
EADP RE3 RE4
EQIV $1 1+x,0.5-y,0.5+z
EQIV $2 -1+x,0.5-y,-0.5+z
EQIV $3 -x,1-y,2-z
EQIV $4 1-x,0.5+y,1.5-z
HTAB C103 O23_$1
HTAB C203 O33_$2
HTAB C303 O42_$3
HTAB C404 O32_$4
HTAB O1 N2
HTAB O2 N3
HTAB O3 N1
HTAB O4 N4
FMAP   2
PLAN   25
ACTA
BOND   $H
L.S.   4
WGHT    0.018100  118.673599
BASF   0.50000
FVAR       0.02384
RE3   5    0.363916    0.330517    0.698163    11.00000    0.01351    0.01541 =
         0.01219    0.00039    0.00403    0.00124
RE4   5    0.365793    0.431796    0.859974    11.00000    0.01351    0.01541 =
         0.01219    0.00039    0.00403    0.00124
RE2   5    0.162483    0.316708    0.805358    11.00000    0.01148    0.01394 =
         0.01229   -0.00020    0.00322   -0.00146
O1    4    0.175513    0.336794    0.678000    11.00000    0.01432    0.01413 =
         0.00982    0.00031   -0.00329    0.00230
O33   4    0.635550    0.346117    0.751388    11.00000    0.01258    0.05293 =
         0.02282    0.00518    0.00434    0.00604
C23   1   -0.005613    0.309523    0.769469    11.00000    0.01715    0.01493 =
         0.01019    0.00030    0.00257   -0.00527
O4    4    0.333270    0.426531    0.720266    11.00000    0.01854    0.01446 =
         0.01605    0.00504    0.00940    0.00132
O23   4   -0.109810    0.304445    0.745816    11.00000    0.01583    0.02222 =
         0.03247    0.00355    0.00800   -0.00179
RE1   5    0.141739    0.434793    0.661659    11.00000    0.01131    0.01397 =
         0.01761    0.00234    0.00254    0.00153
O3    4    0.348469    0.335052    0.827270    11.00000    0.01294    0.01302 =
         0.01140   -0.00039    0.00269   -0.00137
O41   4    0.351877    0.571425    0.871111    11.00000    0.02809    0.01232 =
         0.03384   -0.00450    0.00648   -0.00568
O42   4    0.377161    0.423395    1.050446    11.00000    0.02145    0.02873 =
         0.01663   -0.00279    0.00866   -0.00611
O43   4    0.637777    0.433980    0.930029    11.00000    0.01744    0.03008 =
         0.02975   -0.00134    0.00833   -0.00653
C43   1    0.534757    0.434491    0.902953    11.00000    0.01484    0.01439 =
         0.01647   -0.00354    0.00724   -0.00427
C42   1    0.372748    0.426799    0.979191    11.00000    0.01478    0.01342 =
         0.02901   -0.00116    0.00555   -0.00302
C41   1    0.359292    0.519221    0.868496    11.00000    0.01519    0.01621 =
         0.01975    0.00165    0.00298   -0.00069
O31   4    0.340662    0.334921    0.505088    11.00000    0.03366    0.03380 =
         0.01577    0.00243    0.00854    0.00523
O21   4    0.172344    0.309016    0.996210    11.00000    0.03832    0.04878 =
         0.01601   -0.00166    0.01405   -0.01155
C31   1    0.350312    0.333749    0.578320    11.00000    0.01859    0.02168 =
         0.01465    0.00147    0.00314    0.00441
C21   1    0.168620    0.311637    0.924672    11.00000    0.01604    0.01864 =
         0.02681   -0.00230    0.00163   -0.00454
C33   1    0.532733    0.339155    0.730595    11.00000    0.02284    0.03131 =
         0.00643   -0.00062    0.00177    0.00763
O22   4    0.167771    0.177158    0.797664    11.00000    0.03462    0.01831 =
         0.04044   -0.00016    0.00460    0.00051
C22   1    0.167129    0.229118    0.801290    11.00000    0.01243    0.01793 =
         0.02321   -0.00008    0.00055   -0.00010
O32   4    0.397414    0.192926    0.681142    11.00000    0.05015    0.01712 =
         0.02369   -0.00005    0.01204    0.00831
O11   4    0.120993    0.573942    0.668948    11.00000    0.04691    0.01285 =
         0.05585    0.00293   -0.00727    0.00331
C32   1    0.382364    0.245379    0.688472    11.00000    0.01928    0.02930 =
         0.01380    0.00188    0.00303   -0.00382
C11   1    0.127780    0.521548    0.666481    11.00000    0.01581    0.02520 =
         0.02739    0.00519   -0.00829    0.00258
O12   4    0.136061    0.448215    0.473515    11.00000    0.03276    0.03899 =
         0.02641    0.01606    0.00636    0.00588
C12   1    0.136092    0.443125    0.544647    11.00000    0.01592    0.02321 =
         0.02301    0.01002   -0.00098    0.00367
C13   1   -0.026544    0.429100    0.620695    11.00000    0.01515    0.02016 =
         0.02129    0.00022   -0.00088    0.00409
O13   4   -0.129190    0.423099    0.594716    11.00000    0.02183    0.02867 =
         0.04191    0.00504    0.00597    0.00200
N1    3    0.505391    0.266332    0.942940    11.00000    0.01973    0.02656 =
         0.01548    0.00317    0.00390   -0.00356
N2    3    0.008454    0.281063    0.554628    11.00000    0.02222    0.02225 =
         0.02587   -0.00722    0.00299    0.00046
N3    3    0.032778    0.476829    0.855811    11.00000    0.01780    0.02210 =
         0.02851   -0.00462    0.00880    0.00336
N4    3    0.482449    0.493535    0.671541    11.00000    0.02183    0.02356 =
         0.02317    0.00337    0.00929   -0.00319
C305  1   -0.078719    0.459640    0.830521    11.00000    0.02859    0.03246 =
         0.03791    0.00418    0.01585    0.00121
AFIX  43
H305  2   -0.099159    0.423632    0.798384    11.00000   -1.20000
AFIX   0
C302  1   -0.022462    0.563218    0.923072    11.00000    0.06667    0.02866 =
         0.05239   -0.01141    0.02977    0.01530
AFIX  43
H302  2    0.000270    0.598522    0.956572    11.00000   -1.20000
AFIX   0
C304  1   -0.169205    0.491522    0.848356    11.00000    0.02529    0.04682 =
         0.05165    0.01382    0.01959    0.00594
AFIX  43
H304  2   -0.247187    0.476897    0.830001    11.00000   -1.20000
AFIX   0
C303  1   -0.138964    0.545369    0.894064    11.00000    0.03730    0.04146 =
         0.05664    0.00021    0.02946    0.01538
AFIX  43
H303  2   -0.197071    0.569256    0.905034    11.00000   -1.20000
AFIX   0
C301  1    0.062184    0.528641    0.902550    11.00000    0.03105    0.03023 =
         0.04690   -0.00728    0.01583    0.00180
AFIX  43
H301  2    0.141248    0.541664    0.921631    11.00000   -1.20000
AFIX   0
C403  1    0.671116    0.552410    0.639677    11.00000    0.02602    0.02524 =
         0.03114    0.01086    0.01627    0.00017
AFIX  43
H403  2    0.733847    0.572007    0.628467    11.00000   -1.20000
AFIX   0
C402  1    0.627567    0.498529    0.599826    11.00000    0.01887    0.03425 =
         0.02230    0.00185    0.00993   -0.00076
AFIX  43
H402  2    0.660687    0.480748    0.561267    11.00000   -1.20000
AFIX   0
C401  1    0.533153    0.470104    0.617020    11.00000    0.02600    0.03063 =
         0.02225   -0.00552    0.00628   -0.00751
AFIX  43
H401  2    0.504330    0.433243    0.589284    11.00000   -1.20000
AFIX   0
C404  1    0.620651    0.577692    0.697244    11.00000    0.03121    0.01670 =
         0.04241   -0.00498    0.01527   -0.00531
AFIX  43
H404  2    0.649494    0.614181    0.726138    11.00000   -1.20000
AFIX   0
C405  1    0.525677    0.547121    0.710770    11.00000    0.03375    0.02517 =
         0.03367    0.00157    0.02077    0.00717
AFIX  43
H405  2    0.490518    0.564380    0.748470    11.00000   -1.20000
AFIX   0
C205  1   -0.048976    0.232576    0.569899    11.00000    0.02969    0.03539 =
         0.03391   -0.01458    0.01149    0.00240
AFIX  43
H205  2   -0.025299    0.216448    0.626149    11.00000   -1.20000
AFIX   0
C201  1   -0.027722    0.303806    0.473312    11.00000    0.04120    0.03058 =
         0.02331   -0.00478   -0.00092    0.01274
AFIX  43
H201  2    0.010723    0.338214    0.461976    11.00000   -1.20000
AFIX   0
C204  1   -0.142440    0.205238    0.505441    11.00000    0.03304    0.04500 =
         0.06937   -0.03518    0.01999   -0.01734
AFIX  43
H204  2   -0.181016    0.171460    0.518426    11.00000   -1.20000
AFIX   0
C203  1   -0.178094    0.228382    0.421767    11.00000    0.03050    0.06241 =
         0.04633   -0.03860   -0.00871    0.01000
AFIX  43
H203  2   -0.240471    0.210481    0.377229    11.00000   -1.20000
AFIX   0
C202  1   -0.119410    0.278374    0.405847    11.00000    0.05369    0.06661 =
         0.02363   -0.02389   -0.00529    0.01603
AFIX  43
H202  2   -0.141243    0.295030    0.349968    11.00000   -1.20000
AFIX   0
C105  1    0.552479    0.282204    1.026920    11.00000    0.02453    0.02335 =
         0.01998    0.00118    0.00673    0.00318
AFIX  43
H105  2    0.530758    0.319645    1.044310    11.00000   -1.20000
AFIX   0
C103  1    0.665020    0.190154    1.064350    11.00000    0.02500    0.02370 =
         0.02219    0.00490    0.00566    0.00441
AFIX  43
H103  2    0.718388    0.164606    1.104794    11.00000   -1.20000
AFIX   0
C104  1    0.632482    0.245497    1.089764    11.00000    0.02625    0.03308 =
         0.01504    0.00331   -0.00162   -0.00101
AFIX  43
H104  2    0.663300    0.258135    1.147744    11.00000   -1.20000
AFIX   0
C102  1    0.616713    0.173187    0.977262    11.00000    0.03508    0.02900 =
         0.02159    0.00302    0.01035    0.01480
AFIX  43
H102  2    0.637158    0.135992    0.958298    11.00000   -1.20000
AFIX   0
C101  1    0.537628    0.212378    0.918929    11.00000    0.03236    0.02563 =
         0.01990    0.00303    0.00472    0.00121
AFIX  43
H101  2    0.505543    0.200719    0.860586    11.00000   -1.20000
AFIX   0
O2    4    0.177307    0.415220    0.798997    11.00000    0.02057    0.01512 =
         0.01670   -0.00152    0.00962    0.00101
H3    2    0.394602    0.315595    0.871116    11.00000    0.05607
H2    2    0.133593    0.435543    0.820866    11.00000    0.02448
H1    2    0.126989    0.318555    0.634335    11.00000    0.06839
H4    2    0.375624    0.452169    0.704104    11.00000    0.06677
HKLF    4
REM  11Amsc1_0ma in P2(1)/c
REM R1 =  0.0430 for   7966 Fo > 4sig(Fo)  and  0.0569 for all   9572 data
REM    516 parameters refined using      4 restraints
END
WGHT      0.0181    118.6691
REM Highest difference peak  6.995,  deepest hole -6.094,  1-sigma level  0.302
Q1    1   0.3315  0.3111  0.6924  11.00000  0.05    6.99
Q2    1   0.3352  0.4479  0.8314  11.00000  0.05    6.04
Q3    1   0.3926  0.3438  0.7032  11.00000  0.05    4.56
Q4    1   0.1036  0.3404  0.7868  11.00000  0.05    4.26
Q5    1   0.1209  0.4491  0.6206  11.00000  0.05    3.57
Q6    1   0.3853  0.4197  0.8486  11.00000  0.05    3.16
Q7    1   0.4489  0.4375  0.8620  11.00000  0.05    2.51
Q8    1   0.0657  0.4333  0.6615  11.00000  0.05    2.19
Q9    1   0.2149  0.4382  0.6593  11.00000  0.05    2.10
Q10   1   0.2413  0.3210  0.8067  11.00000  0.05    1.84
Q11   1   0.1530  0.4112  0.6371  11.00000  0.05    1.76
Q12   1   0.2800  0.4315  0.8536  11.00000  0.05    1.63
Q13   1   0.4452  0.3262  0.7017  11.00000  0.05    1.41
Q14   1   0.1329  0.5374  0.8266  11.00000  0.05    1.32
Q15   1   0.4367  0.3222  0.7512  11.00000  0.05    1.31
Q16   1   0.3916  0.3131  1.0108  11.00000  0.05    1.29
Q17   1   0.5929  0.3294  0.8966  11.00000  0.05    1.22
Q18   1   0.5726  0.4503  0.7607  11.00000  0.05    1.22
Q19   1   0.6669  0.4281  0.9713  11.00000  0.05    1.12
Q20   1   0.1457  0.3368  0.5087  11.00000  0.05    1.12
Q21   1   0.3433  0.4499  0.5534  11.00000  0.05    1.09
Q22   1   0.1944  0.3192  0.8144  11.00000  0.05    1.08
Q23   1  -0.0747  0.4194  0.7677  11.00000  0.05    1.03
Q24   1   0.3828  0.2095  0.8275  11.00000  0.05    1.02
Q25   1   0.5879  0.2825  0.7392  11.00000  0.05    1.01
;
