# Supplementary material for: Tetra-μ3-hydroxido-tetra­kis­[tricarbonyl­rhenium(I)] pyridine tetra­solvate
Source: Acta Crystallogr Sect E Struct Rep Online. 2012 Aug 25;68(Pt 9):m1208–9. doi: 10.1107/S1600536812036033 (PMC3435620; doi:10.1107/S1600536812036033)
Supplement: Supplementary file 2 [file e-68-m1208-Isup2.hkl]

#
# h,k,l, Fc-squared, Fo-squared, sigma(Fo-squared) and status flag
#
data_I
_shelx_title ' 11Amsc1_0ma in P2(1)/c'
_shelx_refln_list_code          4
_shelx_F_calc_maximum     1214.67
_exptl_crystal_F_000      2628.00
_reflns_d_resolution_high  0.7570
 
loop_
 _symmetry_equiv_pos_as_xyz
 'x, y, z'
 '-x, y+1/2, -z+1/2'
 '-x, -y, -z'
 'x, -y-1/2, z-1/2'
 
_cell_length_a    11.8950
_cell_length_b    21.8470
_cell_length_c    16.2450
_cell_angle_alpha  90.000
_cell_angle_beta  109.707
_cell_angle_gamma  90.000
 
_shelx_F_squared_multiplier     1.000
 
loop_
 _refln_index_h
 _refln_index_k
 _refln_index_l
 _refln_F_squared_calc
 _refln_F_squared_meas
 _refln_F_squared_sigma
 _refln_observed_status
   2   0   0    15059.84    12989.06    709.42 o
   3   0   0     4537.70     3365.10    396.03 o
   4   0   0  1369828.63  1366751.63  82074.45 o
   5   0   0    87260.66    76952.49   4893.14 o
   6   0   0   588426.38   607991.69  26926.34 o
   7   0   0     8745.35     8981.98    496.55 o
   8   0   0   234265.27   235282.28   8722.49 o
   9   0   0    79599.26    78347.72   3917.44 o
  10   0   0   242038.06   252031.73   7984.38 o
  11   0   0    50759.67    51043.51   3625.85 o
  12   0   0    12676.46    14908.23   1460.90 o
  13   0   0    20798.40    24096.06   2112.15 o
  14   0   0    55719.39    60266.55   4365.10 o
   2   1   0     2040.47     1064.60    137.06 o
   3   1   0    26367.39    26131.91    770.20 o
   4   1   0    41656.99    34668.06   3245.73 o
   5   1   0   440709.41   435412.19  13647.93 o
   6   1   0    48693.57    43788.49   1324.05 o
   7   1   0     7390.66     8257.75    430.31 o
   8   1   0    21977.06    20129.30    650.46 o
   9   1   0    77219.89    77779.71   2099.05 o
  10   1   0    60468.25    63987.18   1974.61 o
  11   1   0    29618.58    30274.70   1489.51 o
  12   1   0      693.53      158.41    485.39 o
  13   1   0     7682.08     8652.65    838.37 o
  14   1   0    31376.02    38277.59   2133.14 o
   1   2   0       31.34      -13.49      6.74 o
   2   2   0     3795.02     3623.17     97.09 o
   3   2   0     3736.55     2655.22    143.92 o
   4   2   0    16298.31    16678.92    553.98 o
   5   2   0    24167.01    22282.36   1107.87 o
   6   2   0     5066.50     5204.10    356.72 o
   7   2   0       39.39      -94.59    138.45 o
   8   2   0    31436.43    33249.19    948.91 o
   9   2   0     7142.27     7285.95    368.56 o
  10   2   0     2097.91     2365.69    203.45 o
  11   2   0    14373.95    14458.07    870.37 o
  12   2   0    26575.26    27013.31   1329.17 o
  13   2   0       21.32      887.14    572.11 o
  14   2   0     9394.19    10908.15    982.28 o
   1   3   0   168559.69    92577.07  30190.94 o
   2   3   0     7801.90     5164.78    306.86 o
   3   3   0    65643.89    69756.06   1226.59 o
   4   3   0      271.50      143.54     68.05 o
   5   3   0   116330.73   112579.27   2562.99 o
   6   3   0      686.74      877.88    105.59 o
   7   3   0     9477.89     9795.22    360.91 o
   8   3   0       53.33       19.70    124.56 o
   9   3   0    87560.20    91119.65   2448.37 o
  10   3   0        3.77      177.73    187.90 o
  11   3   0      372.37      300.97    402.36 o
  12   3   0     1800.18     1679.66    480.39 o
  13   3   0    47442.58    50178.40   2201.56 o
  14   3   0      242.43      613.14    640.88 o
   0   4   0      468.50      310.22    160.17 o
   1   4   0    15483.12     8794.56    269.18 o
   2   4   0    27459.64    28423.38    471.21 o
   3   4   0    25853.89    19331.63    621.37 o
   4   4   0    43448.04    44352.97    986.21 o
   5   4   0     6698.63     6187.00    221.19 o
   6   4   0     4549.00     3910.26    161.61 o
   7   4   0     7826.81     6884.97    266.14 o
   8   4   0     6066.20     6409.00    268.17 o
   9   4   0       95.97       69.62    147.17 o
  10   4   0     5763.24     4746.14    353.23 o
  11   4   0     6644.86     6557.44   1014.58 o
  12   4   0     1080.22     1629.81    492.53 o
  13   4   0        4.52      208.47    515.27 o
  14   4   0     2840.40     1220.88    684.19 o
   1   5   0      278.80      598.95     57.34 o
   2   5   0     2876.48     2064.99     95.00 o
   3   5   0     4662.09     5174.24    133.28 o
   4   5   0       99.36      145.40     92.87 o
   5   5   0     5901.78     6539.05    193.37 o
   6   5   0    15205.99    14027.73    557.16 o
   7   5   0    16176.88    15560.72    474.38 o
   8   5   0     6414.12     4862.67    245.77 o
   9   5   0    16043.68    17004.36    537.47 o
  10   5   0    14692.22    15185.78    658.77 o
  11   5   0     4551.18     4307.90    558.65 o
  12   5   0    14523.91    12974.78    879.88 o
  13   5   0    14562.11    15260.67   1018.09 o
  14   5   0     1373.69     1792.33    627.15 o
   0   6   0      792.84     1116.46    118.43 o
   1   6   0     3833.76     3116.63    134.29 o
   2   6   0     8257.59     9132.56    243.26 o
   3   6   0       11.40      122.62     53.19 o
   4   6   0     1992.37     2606.41     98.69 o
   5   6   0    17105.72    13354.96    466.41 o
   6   6   0    13624.49    13775.09    384.88 o
   7   6   0     8213.04     7580.86    323.66 o
   8   6   0    23006.78    24887.58    713.65 o
   9   6   0    10887.64    10482.11    404.30 o
  10   6   0      445.44      235.31    271.89 o
  11   6   0    26341.62    25291.35   1295.62 o
  12   6   0    22366.96    24960.32   1317.12 o
  13   6   0        5.15     -332.67    537.18 o
  14   6   0     4969.09     5727.22    761.41 o
   1   7   0   280558.94   301817.06   4346.55 o
   2   7   0     4000.58     3130.18    121.33 o
   3   7   0    26580.76    26404.94    457.24 o
   4   7   0    30174.52    24548.30    462.47 o
   5   7   0   265097.50   269589.28   5580.95 o
   6   7   0    13636.63    11294.59    367.57 o
   7   7   0    16358.75    19193.13    591.36 o
   8   7   0    17604.82    15467.23    521.27 o
   9   7   0    62828.04    61652.24   1592.31 o
  10   7   0    35067.48    32374.54   1512.70 o
  11   7   0    27100.40    27945.10   1401.86 o
  12   7   0      478.95      774.76    518.07 o
  13   7   0     3291.46     3433.97    746.35 o
  14   7   0    21217.93    22906.26   1381.69 o
   0   8   0  1475432.25  1610107.25  32562.54 o
   1   8   0     4982.03     3928.03    165.69 o
   2   8   0    47153.04    50463.31    843.68 o
   3   8   0    13334.28    10458.22    434.00 o
   4   8   0   621029.69   641406.38   9899.99 o
   5   8   0    33308.15    27845.68    601.81 o
   6   8   0   239794.20   250317.48   6549.06 o
   7   8   0     3169.19     2852.25    229.68 o
   8   8   0   100381.02    97926.00   2439.37 o
   9   8   0    35750.07    31648.36   1095.51 o
  10   8   0   138791.19   138867.05   5357.85 o
  11   8   0    13817.36    13512.64    801.14 o
  12   8   0     2922.42     3383.43    616.49 o
  13   8   0    18628.96    18922.37   1220.90 o
  14   8   0    36034.45    37412.65   1883.98 o
   1   9   0   208459.83   222551.89   3234.82 o
   2   9   0     1862.67     1476.64    115.99 o
   3   9   0    25760.77    26431.84    506.39 o
   4   9   0    35161.05    33114.18   1083.25 o
   5   9   0   184122.00   188471.52   3353.90 o
   6   9   0     9870.24     9750.08    372.99 o
   7   9   0     4107.88     4273.17    234.76 o
   8   9   0    18286.44    19126.54    639.58 o
   9   9   0    39049.88    39192.48   1518.52 o
  10   9   0    36605.63    36785.25   1716.11 o
  11   9   0    18453.80    19854.13   1030.96 o
  12   9   0      984.69     1014.16    582.57 o
  13   9   0     5937.75     6498.24    816.89 o
  14   9   0    16025.49    17704.09   1245.76 o
   0  10   0    51905.58    58355.45   1308.34 o
   1  10   0    20369.34    18126.81    743.73 o
   2  10   0       36.71      140.04     94.66 o
   3  10   0    28222.66    24817.03    771.85 o
   4  10   0    55594.86    57827.52   1006.90 o
   5  10   0      783.13     2263.46    251.14 o
   6  10   0     1413.08     1615.16    235.27 o
   7  10   0    13107.66    11001.44    443.25 o
   8  10   0    42363.89    42809.68   1184.99 o
   9  10   0      878.74     2343.74    509.92 o
  10  10   0    12453.26    11523.15    990.20 o
  11  10   0       15.85       97.28    523.78 o
  12  10   0    22957.28    25537.87   1454.88 o
  13  10   0        0.00      758.51    682.74 o
   1  11   0   263031.75   284853.16   4239.63 o
   2  11   0    32841.56    29307.86    659.25 o
   3  11   0    95711.55   102480.87   1724.89 o
   4  11   0     1351.59      772.67    113.62 o
   5  11   0   259682.80   256715.17   4696.73 o
   6  11   0    20212.21    18885.06    475.35 o
   7  11   0    12289.55    13966.51    527.28 o
   8  11   0     2045.00     1893.48    292.46 o
   9  11   0   143271.13   139938.58   5410.82 o
  10  11   0    11040.12    12074.18    970.72 o
  11  11   0     1105.41     -211.94    524.21 o
  12  11   0      630.94      952.75    538.56 o
  13  11   0    72736.04    76284.27   3257.44 o
   0  12   0   274496.66   294654.38   6395.48 o
   1  12   0    45363.55    44837.25    826.58 o
   2  12   0    18180.63    19008.56    419.11 o
   3  12   0    35030.76    31025.44    643.35 o
   4  12   0   175936.72   182479.41   3779.00 o
   5  12   0    26422.81    26770.89    531.13 o
   6  12   0    52351.53    47875.82   1015.58 o
   7  12   0    42433.57    38610.87   1077.00 o
   8  12   0    47359.69    47878.05   2087.27 o
   9  12   0    11490.72    13713.13    978.80 o
  10  12   0    31409.83    26877.04   1466.76 o
  11  12   0    29244.17    28284.53   1541.09 o
  12  12   0     7028.37     7973.37    768.99 o
  13  12   0      129.33      536.71    679.82 o
   1  13   0     3797.76     4509.86    215.83 o
   2  13   0    10499.40     8566.55    281.54 o
   3  13   0      765.98      929.76    132.86 o
   4  13   0     1116.29     1796.22    178.48 o
   5  13   0      854.97      744.96    133.66 o
   6  13   0    21749.08    19142.83    493.05 o
   7  13   0    12028.22    11706.51    633.66 o
   8  13   0     1226.92      631.76    640.88 o
   9  13   0     2213.94     3558.15    768.14 o
  10  13   0    20914.41    20472.55   1285.06 o
  11  13   0     3999.87     2739.41    690.58 o
  12  13   0    12670.42    10320.06   1079.72 o
  13  13   0     8697.95    10532.21   1063.28 o
   0  14   0    11442.68    13889.08    555.42 o
   1  14   0     2219.39     1974.60    189.36 o
   2  14   0     3932.83     5515.56    258.88 o
   3  14   0     6786.64     6185.46    309.29 o
   4  14   0    11434.55    13521.39    450.86 o
   5  14   0     4891.30     3679.79    202.27 o
   6  14   0     1974.97     2792.08    216.80 o
   7  14   0       15.48     -297.43    211.71 o
   8  14   0    36203.91    39316.70   2344.05 o
   9  14   0    11195.29     7777.94    809.41 o
  10  14   0      594.67     -170.74    559.54 o
  11  14   0     5668.87     4325.49    776.37 o
  12  14   0    29477.55    32151.15   1534.74 o
   1  15   0    57032.43    63258.04   1184.07 o
   2  15   0    43547.48    43867.57    921.60 o
   3  15   0     4376.38     3196.15    312.49 o
   4  15   0    31770.94    28130.72    763.64 o
   5  15   0    46829.17    47554.22    992.02 o
   6  15   0     5867.90     6289.86    410.47 o
   7  15   0    13189.85    18114.75    725.04 o
   8  15   0    19948.36    13967.98   1309.47 o
   9  15   0     7173.01     6544.25    851.27 o
  10  15   0     6667.39     4404.80    851.53 o
  11  15   0    16607.89    19568.29   1348.09 o
  12  15   0     2402.97     1206.47    735.00 o
   0  16   0   228834.31   254467.72   5918.60 o
   1  16   0    12544.47    11413.65    392.94 o
   2  16   0    15799.95    18619.58    504.61 o
   3  16   0    39338.69    36613.12    823.13 o
   4  16   0   132050.67   130957.88   2380.75 o
   5  16   0     5066.53     4036.57    281.43 o
   6  16   0    69838.09    74891.44   2688.52 o
   7  16   0    20734.94    16605.40    964.46 o
   8  16   0    23289.13    17384.07   1505.80 o
   9  16   0    23713.54    17315.01   1539.54 o
  10  16   0    38631.57    41791.31   2091.43 o
  11  16   0      283.36     -174.58    675.84 o
  12  16   0       90.69     -220.06    701.73 o
   1  17   0    27427.54    30261.72    704.03 o
   2  17   0    20759.48    19826.65    558.86 o
   3  17   0     4365.27     4791.87    301.26 o
   4  17   0    24435.55    26525.10    780.58 o
   5  17   0    24276.30    24850.21    738.49 o
   6  17   0     2054.89     1473.10    388.35 o
   7  17   0     1577.67      744.45    339.58 o
   8  17   0    22996.45    24380.35   1909.73 o
   9  17   0     5661.60     5867.85   1050.30 o
  10  17   0     4751.64     4815.37    829.67 o
  11  17   0     5021.31     3612.74    839.54 o
   0  18   0    37477.46    41145.02   1234.57 o
   1  18   0    14268.40    15455.97    723.66 o
   2  18   0      294.97      441.30    210.86 o
   3  18   0    10389.43    10694.02    431.83 o
   4  18   0    30095.37    30787.83    869.69 o
   5  18   0      396.91     2726.79    393.17 o
   6  18   0     6177.60     4875.83    412.11 o
   7  18   0     9043.30     6804.22    613.98 o
   8  18   0    23815.87    19857.16   1059.40 o
   9  18   0       21.75     1636.79    879.46 o
  10  18   0    11935.61    10903.65   1624.13 o
  11  18   0     2971.47     2785.61   1065.11 o
   1  19   0   125021.42   132159.88   2496.39 o
   2  19   0    13196.73    13349.08    522.56 o
   3  19   0    48364.43    49340.21   1242.88 o
   4  19   0     1308.64     1013.89    315.60 o
   5  19   0   151882.75   148838.94   4488.14 o
   6  19   0    15186.71    13830.85    569.53 o
   7  19   0     4523.73     3481.29    557.58 o
   8  19   0      216.13      -19.56    456.50 o
   9  19   0   101071.01    95477.34   5062.56 o
  10  19   0     8617.02     8883.08   1264.03 o
  11  19   0     1955.60      689.04    776.72 o
   0  20   0   145763.88   142557.03   4410.43 o
   1  20   0     3469.38     4886.10    332.64 o
   2  20   0     4682.22     4850.58    382.08 o
   3  20   0     4960.84     4668.34    399.41 o
   4  20   0    81237.06    81092.74   2201.73 o
   5  20   0     9935.51    10744.06    656.48 o
   6  20   0    31274.83    23844.85   1744.85 o
   7  20   0     7454.25     5980.92    804.72 o
   8  20   0    22232.43    19011.03   1198.83 o
   9  20   0     6310.74     9099.25   1331.72 o
  10  20   0    27586.63    22645.96   1963.51 o
   1  21   0      733.25      -24.17    275.31 o
   2  21   0        3.07     -468.21    274.89 o
   3  21   0     2039.12     2659.07    392.10 o
   4  21   0     3157.75     6368.37    488.59 o
   5  21   0      644.28     -443.70    368.53 o
   6  21   0     3067.80     2672.98    409.36 o
   7  21   0     7585.29     7153.28    859.66 o
   8  21   0      485.72     1633.22    611.37 o
   9  21   0     2258.70     2040.58   1039.18 o
  10  21   0     8728.38     8301.94   1337.55 o
   0  22   0    31725.44    34407.91   1428.97 o
   1  22   0    11417.59    11079.79    542.77 o
   2  22   0      660.15      799.48    337.67 o
   3  22   0    33100.04    32814.03   1128.07 o
   4  22   0    36001.64    39874.85   1280.77 o
   5  22   0       79.12     -413.47    374.08 o
   6  22   0       45.96     -295.40    441.41 o
   7  22   0    10522.13     9037.17   1023.41 o
   8  22   0    47248.98    53211.77   2454.26 o
   9  22   0     5160.39     2537.26   1100.99 o
   1  23   0      134.33      -80.27    321.74 o
   2  23   0    73739.55    74963.78   1902.65 o
   3  23   0     2021.53     2788.39    442.74 o
   4  23   0    20029.35    16760.93    876.90 o
   5  23   0      179.39     -611.63    387.20 o
   6  23   0    23318.40    24402.47   2042.14 o
   7  23   0    14237.40    17494.86   2903.81 o
   8  23   0    23047.76    19074.46   1304.32 o
   0  24   0    31522.65    32718.15   1564.68 o
   1  24   0    25931.40    24646.17   1005.19 o
   2  24   0     2064.35     2700.17    445.97 o
   3  24   0    42976.95    41829.28   1360.52 o
   4  24   0    10513.43     9742.46    780.56 o
   5  24   0       39.96     -512.41    454.51 o
   6  24   0    17154.52    20114.53   1464.79 o
   7  24   0    32456.04    25918.85   3404.29 o
   8  24   0      346.98     -482.66    957.37 o
   1  25   0     7940.36     8475.66    563.75 o
   2  25   0    14893.70    13269.45    730.00 o
   3  25   0      719.05      337.94    457.45 o
   4  25   0     9151.81     8471.38    681.23 o
   5  25   0    11726.54    13645.68    971.11 o
   6  25   0     2945.52     2320.72    578.69 o
   7  25   0      141.80     -273.85    751.44 o
   0  26   0     4056.33     3003.95    670.36 o
   1  26   0     1025.00     1260.29    449.81 o
   2  26   0      214.89     -260.08    394.94 o
   3  26   0     1130.88      515.54    471.11 o
   4  26   0     6199.00     4700.05    606.56 o
   5  26   0      126.92      811.43    817.88 o
   6  26   0      792.58     1040.87    864.78 o
   1  27   0    33020.72    30977.36   1267.31 o
   2  27   0      413.38     -526.86    497.22 o
   3  27   0    11334.52     8197.16    804.75 o
   4  27   0      109.06     -967.52    653.16 o
   5  27   0    45410.32    39483.52   2403.52 o
   0  28   0    32388.48    28591.38   1779.20 o
   1  28   0        6.75       52.71    503.74 o
   2  28   0     1574.57      356.38    627.75 o
   3  28   0      664.17     -613.20    792.85 o
 -15   1   1    37102.40    39030.71   2144.73 o
 -14   1   1    12490.67    14160.82   1043.46 o
 -13   1   1    29702.26    32676.29   1782.06 o
 -12   1   1        5.63      931.93    399.21 o
 -11   1   1    66766.75    72194.75   2211.77 o
 -10   1   1    12891.32    12954.46    691.02 o
  -9   1   1   157487.84   157138.94   5069.91 o
  -8   1   1     8020.69     7138.39    504.68 o
  -7   1   1    40427.20    42516.04   2072.22 o
  -6   1   1    11385.53    10780.04    728.01 o
  -5   1   1   488941.13   479461.84  20478.97 o
  -4   1   1     1830.34     1739.22    440.03 o
  -3   1   1      235.73      214.32    107.23 o
  -2   1   1      424.53      169.61     89.76 o
   2   1   1      668.85      356.49     26.27 o
   3   1   1   210481.95   217218.94   3569.16 o
   4   1   1     4478.93     3198.23    106.00 o
   5   1   1   130201.55   131951.06   2608.54 o
   6   1   1     4924.32     4779.97    162.71 o
   7   1   1    41072.52    39504.61   1008.27 o
   8   1   1     3025.05     2795.22    194.84 o
   9   1   1    66509.31    69408.05   1739.50 o
  10   1   1     8466.20     9990.82    518.57 o
  11   1   1     3748.87     4762.92    640.88 o
  12   1   1       64.02      224.62    572.04 o
  13   1   1    33081.21    36845.97   2089.14 o
  14   1   1     4385.47     6566.95    858.77 o
 -14   2   1    50535.60    52020.62   2694.52 o
 -13   2   1    15981.98    18162.86   1063.58 o
 -12   2   1       10.30      438.94    397.80 o
 -11   2   1    31487.18    33418.38   1114.40 o
 -10   2   1   153943.05   161395.20   5285.85 o
  -9   2   1    33697.75    35134.06   1254.09 o
  -8   2   1    69361.21    66429.09   2577.60 o
  -7   2   1     4211.44     4199.85    287.19 o
  -6   2   1   270510.47   262829.06   9473.10 o
  -5   2   1    29134.48    26653.86   1331.72 o
  -4   2   1   366187.94   370374.41  13239.33 o
  -3   2   1      144.98      124.64     68.28 o
  -2   2   1    66810.27    64635.55   1381.70 o
  -1   2   1       77.43       -9.26      5.96 o
   1   2   1     2553.89      382.01     94.35 o
   2   2   1     9887.00    10035.81    158.32 o
   3   2   1      909.51      802.29     49.40 o
   4   2   1   287868.09   288509.00   5510.50 o
   5   2   1    25281.46    21503.74    447.55 o
   6   2   1    70415.30    70288.92   1412.57 o
   7   2   1     3967.37     3114.96    180.12 o
   8   2   1    53709.41    54711.05   1382.00 o
   9   2   1    18437.31    19435.55    580.91 o
  10   2   1    41273.18    40226.38   1328.33 o
  11   2   1    17372.32    17448.29   1324.71 o
  12   2   1    10011.08    12170.46    982.28 o
  13   2   1     1920.49     2628.08    690.67 o
  14   2   1    10089.22    10493.13   1258.49 o
 -14   3   1    27601.47    30846.74   1848.13 o
 -13   3   1      936.03      573.28    463.21 o
 -12   3   1        7.83      557.92    409.73 o
 -11   3   1     1361.55     1015.10    326.81 o
 -10   3   1    42658.41    43726.34   1244.54 o
  -9   3   1    22609.33    23139.93    872.05 o
  -8   3   1    12829.29    11204.97    637.84 o
  -7   3   1     6029.42     6584.90    430.54 o
  -6   3   1    14618.15    12800.58    650.28 o
  -5   3   1    54434.40    52803.56   2027.48 o
  -4   3   1    21067.56    17245.43    865.87 o
  -3   3   1   179842.77   189777.66   3878.77 o
  -2   3   1       16.68      -16.57     34.18 o
  -1   3   1    22556.74     9892.93   1044.15 o
   0   3   1     3084.31      457.10    133.39 o
   1   3   1   196884.14   206787.39   3450.34 o
   2   3   1     9880.17     6398.80    241.73 o
   3   3   1   103837.99   107132.41   1563.05 o
   4   3   1     5214.40     4413.45    126.73 o
   5   3   1   107141.90   105261.89   2127.44 o
   6   3   1    39432.99    35117.47    785.76 o
   7   3   1   100590.83   100541.25   2451.46 o
   8   3   1      907.52      781.15    152.75 o
   9   3   1     1614.18     1347.23    179.10 o
  10   3   1    44285.12    44964.64   1631.99 o
  11   3   1    47887.42    47123.23   2035.48 o
  12   3   1    19600.44    19087.05   1132.68 o
  13   3   1     4366.71     4116.15    752.29 o
  14   3   1    12162.29    16365.89   1262.85 o
 -14   4   1    13252.80    15574.93   1066.71 o
 -13   4   1     7418.13     9921.60    952.90 o
 -12   4   1      292.85      389.14    412.24 o
 -11   4   1     4915.84     4481.71    467.45 o
 -10   4   1     8683.89     9887.38    385.66 o
  -9   4   1    19808.45    20643.65    653.83 o
  -8   4   1     6718.65     6354.14    307.89 o
  -7   4   1      446.29      233.32    121.71 o
  -6   4   1    24068.51    24033.73    633.90 o
  -5   4   1     6339.06     5569.32    265.27 o
  -4   4   1    28503.83    28437.96    738.15 o
  -3   4   1      625.50      379.88     44.12 o
  -2   4   1   108282.20   116607.36   1778.23 o
  -1   4   1       10.74      -53.66     26.83 o
   0   4   1    14328.85    16504.29    273.29 o
   1   4   1     6753.76     4618.90    299.28 o
   2   4   1   230968.69   236033.38   3591.78 o
   3   4   1     6437.90     5048.96    182.88 o
   4   4   1    25521.43    26799.36    506.84 o
   5   4   1    16958.80    14890.90    515.72 o
   6   4   1   161897.89   158277.25   3534.74 o
   7   4   1    37650.88    34221.96    852.42 o
   8   4   1    80600.20    82907.27   2053.57 o
   9   4   1     1746.95     2121.54    200.13 o
  10   4   1    10679.28    11206.23    619.11 o
  11   4   1    70706.36    70869.13   2871.97 o
  12   4   1    90763.29    94120.66   3766.94 o
  13   4   1     5016.06     4478.06    671.58 o
  14   4   1     1652.04      620.67    765.65 o
 -14   5   1    11373.22    10403.97    877.71 o
 -13   5   1     1232.40     1834.21    536.30 o
 -12   5   1     2892.25     3133.21    527.51 o
 -11   5   1      705.56      546.06    300.89 o
 -10   5   1     9764.50     8557.43    449.84 o
  -9   5   1     5472.90     5271.47    287.40 o
  -8   5   1    28924.81    27362.88    822.39 o
  -7   5   1     7497.80     6847.83    302.84 o
  -6   5   1     1595.16      997.08    125.43 o
  -5   5   1      172.60      273.64     68.06 o
  -4   5   1     9861.85     7637.53    319.17 o
  -3   5   1   122421.00   128812.84   1977.62 o
  -2   5   1     8939.09     7313.26    298.11 o
  -1   5   1    39621.55    42655.61    660.03 o
   0   5   1      662.30      500.67     52.51 o
   1   5   1   116977.22   129325.55   1915.19 o
   2   5   1      850.41      579.71     49.74 o
   3   5   1   117885.55   125733.29   1859.46 o
   4   5   1     2308.93     1493.83     79.33 o
   5   5   1    13506.67    13575.19    310.73 o
   6   5   1    10343.79     9428.59    370.88 o
   7   5   1   112216.38   119630.98   2914.18 o
   8   5   1      869.47     1403.33    174.71 o
   9   5   1     1399.44     1470.42    212.10 o
  10   5   1    19433.73    19616.95   1288.06 o
  11   5   1    38765.45    43659.70   1920.15 o
  12   5   1    11450.38    12896.50    915.94 o
  13   5   1    10495.74    11597.65   1335.50 o
  14   5   1     4470.62     5130.75   1892.13 o
 -14   6   1    17166.11    18766.22   1422.20 o
 -13   6   1    11583.97     9368.07    804.01 o
 -12   6   1     5504.90     5723.85    675.41 o
 -11   6   1     1784.90     1542.27    396.05 o
 -10   6   1    55706.99    61138.09   1926.18 o
  -9   6   1    11492.27    10013.92    383.32 o
  -8   6   1     8309.34     7349.82    305.04 o
  -7   6   1     8020.44     7346.97    491.97 o
  -6   6   1   113648.79   117384.32   2637.75 o
  -5   6   1     1455.22     1083.84     95.19 o
  -4   6   1    65871.39    69801.56   1224.48 o
  -3   6   1    14278.62    11654.44    420.98 o
  -2   6   1    43496.65    47616.33    766.51 o
  -1   6   1    22674.98    18076.33    638.91 o
   0   6   1   148842.27   169381.30   2463.68 o
   1   6   1    11095.51     8309.76    448.69 o
   2   6   1     1293.18     1310.73     87.18 o
   3   6   1    17018.17    13497.82    542.03 o
   4   6   1    64415.28    64847.76   1059.06 o
   5   6   1     6144.84     4472.11    192.89 o
   6   6   1     7733.92     9093.02    314.05 o
   7   6   1     5179.48     4040.70    241.57 o
   8   6   1    16377.97    16402.46    533.76 o
   9   6   1    10260.62     9429.12    423.65 o
  10   6   1     5047.56     6779.32    992.20 o
  11   6   1       60.96      274.01    586.75 o
  12   6   1     2576.66     2718.55    591.88 o
  13   6   1     2828.21     2155.74    631.81 o
  14   6   1      945.33      767.69    652.85 o
 -14   7   1     1677.01     2340.08    771.85 o
 -13   7   1     8829.71     9518.09    833.25 o
 -12   7   1      795.71      430.95    562.07 o
 -11   7   1    72052.64    78292.54   3159.88 o
 -10   7   1        7.06     -508.41    288.40 o
  -9   7   1    62435.33    66728.42   1700.16 o
  -8   7   1     2556.90     2817.28    221.98 o
  -7   7   1    78193.43    81497.01   2028.40 o
  -6   7   1     8499.17     7356.34    415.69 o
  -5   7   1   207060.19   216928.61   4381.65 o
  -4   7   1       95.83      481.65     74.97 o
  -3   7   1    18491.88    19904.20    365.97 o
  -2   7   1    23515.79    19417.96    644.95 o
  -1   7   1   353489.19   383916.25   5528.84 o
   0   7   1    26359.84    21569.72    891.24 o
   1   7   1     3978.98     4779.09    153.43 o
   2   7   1    14423.15    11593.41    469.43 o
   3   7   1   128669.85   129404.12   2004.86 o
   4   7   1    35172.32    29000.30    735.46 o
   5   7   1    19083.94    19624.83    407.34 o
   6   7   1     2290.90     1218.77    246.42 o
   7   7   1    70416.60    67402.64   1711.62 o
   8   7   1    20803.99    19646.63    619.64 o
   9   7   1    14364.85    15653.59    704.08 o
  10   7   1      362.74     -268.46    432.58 o
  11   7   1    14738.46    13930.53    958.54 o
  12   7   1    12889.88    12835.53    952.42 o
  13   7   1    15917.61    15296.62   1086.24 o
  14   7   1     1658.61     1661.91    774.05 o
 -14   8   1      109.69     -412.16    608.57 o
 -13   8   1     3090.50     2740.00    836.66 o
 -12   8   1     4717.73     4232.32    530.47 o
 -11   8   1     8898.96     7177.92    702.82 o
 -10   8   1      313.45     -192.22    312.80 o
  -9   8   1    10168.83     9598.96    612.91 o
  -8   8   1    15305.01    13424.95    484.49 o
  -7   8   1     4832.48     4002.37    256.52 o
  -6   8   1     1089.75     1505.92    179.25 o
  -5   8   1    32653.63    29699.22    636.83 o
  -4   8   1    35275.62    34053.40    652.97 o
  -3   8   1     1956.22     1149.56    102.89 o
  -2   8   1    12531.67    12957.88    278.81 o
  -1   8   1    53245.48    43324.92   1119.77 o
   0   8   1    46292.75    50972.41    799.78 o
   1   8   1     1072.78      891.90     96.50 o
   2   8   1    16840.80    16840.73    347.10 o
   3   8   1    27897.88    23405.65    907.93 o
   4   8   1     5536.81     6370.45    178.60 o
   5   8   1       85.41      425.67    110.63 o
   6   8   1    25988.63    25083.44    737.70 o
   7   8   1    23224.29    22576.04    669.92 o
   8   8   1      156.64       19.88    182.34 o
   9   8   1       17.04       33.11    324.33 o
  10   8   1    15266.15    14286.47    941.54 o
  11   8   1    12997.73    13135.21   1100.50 o
  12   8   1      827.20      534.64    586.51 o
  13   8   1     1041.45      408.78    626.44 o
 -14   9   1    30635.80    30314.24   1665.15 o
 -13   9   1    37057.04    36516.26   1804.98 o
 -12   9   1      339.21      669.41    455.05 o
 -11   9   1    51978.28    48911.25   2161.07 o
 -10   9   1    43396.21    41719.82   2465.46 o
  -9   9   1   130509.59   121981.09   4069.50 o
  -8   9   1     6371.60     5046.80    309.07 o
  -7   9   1     5170.80     6161.47    329.77 o
  -6   9   1    34476.67    30976.93    850.43 o
  -5   9   1   441352.97   447119.66   8040.32 o
  -4   9   1    14805.95    13084.49    327.93 o
  -3   9   1    14046.15    12897.41    295.86 o
  -2   9   1     9403.03     7882.94    321.87 o
  -1   9   1   375646.59   396046.84   5707.98 o
   0   9   1     3603.38     3213.72    171.62 o
   1   9   1   194941.84   205460.66   3029.95 o
   2   9   1     1420.69      952.78    109.03 o
   3   9   1   116464.89   121324.89   2272.31 o
   4   9   1     1248.07     1346.38    106.55 o
   5   9   1   241917.11   239812.36   4212.59 o
   6   9   1    17039.64    15937.81    512.94 o
   7   9   1    14492.97    14654.17    487.46 o
   8   9   1     3014.47     2158.18    254.58 o
   9   9   1    86453.91    86802.23   3472.26 o
  10   9   1    16779.91    17245.40    970.48 o
  11   9   1      229.53       35.53    516.00 o
  12   9   1     1320.79     1521.86    610.59 o
  13   9   1    27383.28    28448.19   1601.42 o
 -14  10   1    58535.32    57549.96   2597.41 o
 -13  10   1    15370.76    15938.67   1150.21 o
 -12  10   1       31.70     -625.94    528.23 o
 -11  10   1    19637.79    18932.85   2038.41 o
 -10  10   1   180575.42   179364.31   6855.17 o
  -9  10   1    33936.30    33425.34   1354.90 o
  -8  10   1    67856.38    69131.97   1798.02 o
  -7  10   1      778.20     1138.75    202.91 o
  -6  10   1   258635.39   266176.59   5852.16 o
  -5  10   1    19118.81    17587.04    568.93 o
  -4  10   1   356654.41   372865.03   5584.32 o
  -3  10   1       22.34     -139.37     87.44 o
  -2  10   1    58063.86    62378.63   1071.03 o
  -1  10   1      559.88      581.86    100.38 o
   0  10   1   580198.50   620689.31   8928.12 o
   1  10   1     7925.74     6614.72    203.78 o
   2  10   1    14732.03    16032.04    356.10 o
   3  10   1     2749.46     2415.46    143.37 o
   4  10   1   303692.66   300044.38   5060.47 o
   5  10   1    25721.47    22780.83    732.76 o
   6  10   1    52949.32    51444.63   1053.35 o
   7  10   1     3503.29     2992.37    239.83 o
   8  10   1    51551.50    50681.04   1475.37 o
   9  10   1    19820.42    19922.62   1871.50 o
  10  10   1    41381.95    39875.07   1615.15 o
  11  10   1    19440.77    18094.62   1170.94 o
  12  10   1    11554.18    12683.38   1039.48 o
  13  10   1     3055.21     4282.91    865.69 o
 -13  11   1      442.19      151.81    549.95 o
 -12  11   1      292.21      -31.40    561.49 o
 -11  11   1    10587.59    10470.67    891.25 o
 -10  11   1    22276.52    25073.56   1364.46 o
  -9  11   1    20966.70    21042.38   1210.66 o
  -8  11   1     5584.29     5202.09    479.73 o
  -7  11   1      121.12      235.45    191.08 o
  -6  11   1      455.49     1330.05    162.34 o
  -5  11   1    79789.94    84680.65   1622.39 o
  -4  11   1     5231.57     5045.96    223.31 o
  -3  11   1    42185.97    43658.74    770.10 o
  -2  11   1     4367.23     4016.07    223.40 o
  -1  11   1    29049.94    31442.25    562.93 o
   0  11   1     1662.27     2108.97    185.70 o
   1  11   1   137310.94   144120.11   2253.31 o
   2  11   1     2561.95     2454.56    154.39 o
   3  11   1     7514.93     8979.63    276.60 o
   4  11   1    19605.23    20097.39   1133.89 o
   5  11   1    50649.26    45545.93    891.00 o
   6  11   1    24163.01    20912.34    502.17 o
   7  11   1    56062.68    55177.20   1426.16 o
   8  11   1      153.39     1680.42    392.03 o
   9  11   1     2899.38      884.30    492.18 o
  10  11   1    39366.54    41987.67   1957.02 o
  11  11   1    17589.16    16415.18    974.35 o
  12  11   1     8458.14     7665.91    876.21 o
  13  11   1     4953.43     6947.60    901.57 o
 -13  12   1     4312.07     4537.96    689.79 o
 -12  12   1     4350.88     5035.44    850.82 o
 -11  12   1      289.12       58.39    562.24 o
 -10  12   1    14522.21    13049.17    983.33 o
  -9  12   1     4292.94     4371.91    632.41 o
  -8  12   1     2189.01     2516.11    521.47 o
  -7  12   1    25408.86    22747.35    719.12 o
  -6  12   1    20072.53    19196.08    475.51 o
  -5  12   1      375.65      679.29    123.81 o
  -4  12   1      409.94      338.88    103.72 o
  -3  12   1    16440.04    13824.75    392.39 o
  -2  12   1    71344.79    74771.91   1259.55 o
  -1  12   1    36677.03    35215.68   1086.87 o
   0  12   1     7159.44     8133.38    255.47 o
   1  12   1       30.43      840.87    127.95 o
   2  12   1    95365.44    99460.36   1633.88 o
   3  12   1    12267.57    11504.00    452.47 o
   4  12   1    85600.13    91887.09   1870.01 o
   5  12   1    10498.28     9602.99    361.37 o
   6  12   1    50413.75    50281.44   1078.86 o
   7  12   1     4627.63     3374.74    353.47 o
   8  12   1   118666.52   126531.18   4955.80 o
   9  12   1     6637.77     6819.00    740.58 o
  10  12   1      226.83     1009.00    555.95 o
  11  12   1    19735.19    18873.56   1081.08 o
  12  12   1    77686.95    86470.97   3611.27 o
  13  12   1     1109.70      708.47    702.16 o
 -13  13   1    14537.31    14285.02   1011.33 o
 -12  13   1     7624.02     6775.73    848.06 o
 -11  13   1      129.65    -1067.15    533.57 o
 -10  13   1       55.30     -601.49    513.71 o
  -9  13   1    14410.45    13919.28   1335.09 o
  -8  13   1    26402.54    24007.66   1665.53 o
  -7  13   1     1133.56      225.90    258.54 o
  -6  13   1    10119.24    10802.44    337.84 o
  -5  13   1    21903.02    20545.99    515.16 o
  -4  13   1     9475.77     6937.71    292.90 o
  -3  13   1     2559.24     2114.33    184.94 o
  -2  13   1    49596.58    47700.61   1239.10 o
  -1  13   1    87654.77    94684.95   1617.21 o
   0  13   1     1419.22      845.08    150.72 o
   1  13   1     2684.29     3555.40    196.69 o
   2  13   1    20819.28    20750.25    492.29 o
   3  13   1   106638.50   115077.07   2098.76 o
   4  13   1    21302.52    16759.14    447.01 o
   5  13   1     7274.80     6499.60    246.47 o
   6  13   1      249.48      565.13    156.13 o
   7  13   1    79626.83    88682.24   2486.81 o
   8  13   1     9456.26     6781.42    724.56 o
   9  13   1    27959.78    26996.04   1464.60 o
  10  13   1     2316.36     1975.29    613.82 o
  11  13   1    19062.17    25739.92   1323.07 o
  12  13   1      286.17     1473.93    700.73 o
 -13  14   1     6446.24     3928.60    857.94 o
 -12  14   1    14172.41    16699.55   1363.96 o
 -11  14   1    10299.41     8959.61    930.50 o
 -10  14   1    12900.53    16903.87   1300.11 o
  -9  14   1     1637.39      941.66    684.53 o
  -8  14   1     2929.39     2675.38    759.20 o
  -7  14   1    50111.46    47027.31   1542.80 o
  -6  14   1    26713.71    28508.18    821.30 o
  -5  14   1     3819.73     4215.84    204.04 o
  -4  14   1      687.10      421.17    136.69 o
  -3  14   1    39149.57    36896.80    990.70 o
  -2  14   1    21328.41    23881.24    546.85 o
  -1  14   1    59856.88    58711.58   1448.23 o
   0  14   1      657.61      722.08    158.93 o
   1  14   1    20640.59    20854.48    673.06 o
   2  14   1     4873.58     4125.25    233.03 o
   3  14   1    45909.18    41682.82    932.24 o
   4  14   1     4197.44     4286.91    274.23 o
   5  14   1       41.07       46.60    137.76 o
   6  14   1     6923.83     4548.00    492.43 o
   7  14   1    23145.83    19325.97   1465.41 o
   8  14   1      291.13      608.87    570.74 o
   9  14   1     2222.47      358.41    550.40 o
  10  14   1     2121.52     1065.97    622.77 o
  11  14   1     5322.03     3962.78    807.88 o
  12  14   1      213.04     -432.49    666.06 o
 -12  15   1     4017.40     1983.41   1010.97 o
 -11  15   1    45526.05    46764.90   2273.61 o
 -10  15   1     3348.82     2935.80    690.56 o
  -9  15   1     9528.05    11631.35   1452.10 o
  -8  15   1      697.51      289.86   1337.69 o
  -7  15   1    46413.79    44125.67   1360.03 o
  -6  15   1    28063.12    26154.07    900.90 o
  -5  15   1    52212.52    56949.76   1034.76 o
  -4  15   1      342.70      462.94    171.26 o
  -3  15   1    36812.14    36640.82    844.72 o
  -2  15   1    43718.11    41082.57    917.64 o
  -1  15   1    88401.39    98029.23   1742.63 o
   0  15   1     8973.17     8200.60    302.44 o
   1  15   1    15857.47    16376.28    445.06 o
   2  15   1    21098.34    18845.88    485.69 o
   3  15   1    70565.13    73086.59   1502.18 o
   4  15   1    35956.76    34266.09    751.38 o
   5  15   1      515.10      139.11    154.30 o
   6  15   1    15853.06    12965.01    766.39 o
   7  15   1    40208.54    37035.90   1242.39 o
   8  15   1    24340.05    21865.31   2293.12 o
   9  15   1     3829.48     4125.96   1139.16 o
  10  15   1      857.18      877.91    618.88 o
  11  15   1    22815.71    21498.51   1913.01 o
  12  15   1    25392.19    21981.52   1295.45 o
 -12  16   1     2875.23     1428.34    755.06 o
 -11  16   1     3488.92     2800.50    761.18 o
 -10  16   1        2.63     -794.81    559.23 o
  -9  16   1    12444.57    10606.18   1953.73 o
  -8  16   1     9412.24     5533.56    933.45 o
  -7  16   1     2939.91     1583.57    326.71 o
  -6  16   1     4042.50     3224.33    318.88 o
  -5  16   1    14751.59    13416.29    475.42 o
  -4  16   1    23659.86    20719.63    600.57 o
  -3  16   1       41.84     -129.07    166.95 o
  -2  16   1     8694.70     8627.90    345.16 o
  -1  16   1    22901.50    24811.34    966.78 o
   0  16   1     9827.15    10297.01    360.24 o
   1  16   1       53.89      583.00    177.13 o
   2  16   1    25821.88    28111.01    658.05 o
   3  16   1    15847.86    16991.53    552.41 o
   4  16   1     2029.06     1659.01    210.90 o
   5  16   1      123.50       49.18    177.14 o
   6  16   1    25137.38    22940.42   1015.77 o
   7  16   1     9655.39     8235.01    492.09 o
   8  16   1      907.33     1647.14    674.21 o
   9  16   1      155.98      419.59    578.56 o
  10  16   1    10636.83    10358.95   1018.96 o
  11  16   1    13358.06    12528.19   1301.76 o
  12  16   1     5029.05     5574.32    799.01 o
 -12  17   1     1501.79      714.15    741.41 o
 -11  17   1    22225.39    23477.19   1581.30 o
 -10  17   1    17082.67    13342.56   1130.98 o
  -9  17   1    64983.66    57909.58   3288.97 o
  -8  17   1     9318.41     7080.95   1039.91 o
  -7  17   1     2162.88     2974.41    359.54 o
  -6  17   1     1523.20     1095.27    235.86 o
  -5  17   1   135173.75   134287.89   2816.32 o
  -4  17   1    15151.39    13169.73    488.14 o
  -3  17   1    18527.60    17423.28    544.93 o
  -2  17   1       99.62      388.40    191.43 o
  -1  17   1   121472.52   129862.62   2369.34 o
   0  17   1      329.58      271.85    181.52 o
   1  17   1    68338.17    71746.41   1387.98 o
   2  17   1      772.07      833.87    205.89 o
   3  17   1    32320.51    32315.24    793.51 o
   4  17   1      748.03      569.95    208.22 o
   5  17   1    87772.08    88701.40   2384.02 o
   6  17   1     1847.41      672.83    257.71 o
   7  17   1     2465.00     1495.45    371.65 o
   8  17   1     1278.19      -33.89    655.71 o
   9  17   1    37159.50    36022.46   2387.19 o
  10  17   1     7088.32     7087.71   1459.01 o
  11  17   1      969.60     1220.23    737.75 o
 -11  18   1     1169.34      789.70    730.66 o
 -10  18   1    86894.17    83824.92   4511.77 o
  -9  18   1    13411.16    10896.71   1305.22 o
  -8  18   1    15321.61    13442.50   1214.42 o
  -7  18   1     2384.81     1125.59    357.33 o
  -6  18   1   135835.94   133450.23   4724.70 o
  -5  18   1      280.15      -18.28    265.78 o
  -4  18   1    84349.78    82644.51   1878.83 o
  -3  18   1     6703.26     5631.52    326.63 o
  -2  18   1    35389.01    39122.31    918.66 o
  -1  18   1     8129.63     9326.22    379.98 o
   0  18   1   176445.61   184981.55   3262.00 o
   1  18   1      727.85     1419.44    219.96 o
   2  18   1        9.80       15.98    197.83 o
   3  18   1    19006.06    20397.43    605.45 o
   4  18   1    92904.35    91958.31   2064.07 o
   5  18   1    15892.87    15135.46    581.39 o
   6  18   1    15424.34    13066.06    780.18 o
   7  18   1     3752.93     2242.35    407.22 o
   8  18   1    21251.91    14733.00   1196.58 o
   9  18   1    19397.70    17735.36   1653.06 o
  10  18   1    12302.53    10958.42   1101.76 o
  11  18   1     1039.19     -480.66    723.14 o
 -11  19   1    16142.19    17663.15   1407.31 o
 -10  19   1      245.82     1509.02    957.37 o
  -9  19   1     8117.65     8856.60   1381.70 o
  -8  19   1     4576.98     3620.09    815.92 o
  -7  19   1    12145.42    11668.33   1596.30 o
  -6  19   1     8448.95     7198.48    547.22 o
  -5  19   1    26642.35    26503.99    935.88 o
  -4  19   1      119.82     2002.65    318.36 o
  -3  19   1      859.05     1111.75    281.47 o
  -2  19   1    18616.47    18691.99    711.53 o
  -1  19   1    16391.49    16859.42    542.51 o
   0  19   1    18366.38    22025.88    945.08 o
   1  19   1    14267.62    14042.11    492.78 o
   2  19   1     8323.54     7459.43    399.69 o
   3  19   1       42.92      252.23    266.51 o
   4  19   1    21877.28    28627.42   1204.34 o
   5  19   1     5231.97     3984.67    413.21 o
   6  19   1     3674.20     2571.77    401.27 o
   7  19   1     6309.53     4564.47    720.46 o
   8  19   1     9349.59    10477.45   1172.35 o
   9  19   1     1340.06      228.57    908.30 o
  10  19   1    10748.41    10023.31   1088.88 o
 -10  20   1    11434.04    10124.93   1373.21 o
  -9  20   1      412.78     1216.41    908.30 o
  -8  20   1    15745.14    14420.52   1020.84 o
  -7  20   1    24271.09    20805.07   2606.69 o
  -6  20   1    11625.01     9223.27    580.14 o
  -5  20   1    13557.15    12648.16    706.83 o
  -4  20   1    12234.25    12813.49    655.13 o
  -3  20   1    17280.91    16936.33    680.49 o
  -2  20   1    15671.11    16229.81    630.50 o
  -1  20   1    49367.83    53795.68   2115.12 o
   0  20   1    33853.61    36893.23   1018.37 o
   1  20   1      624.23     1590.54    292.63 o
   2  20   1    20100.12    21478.80    724.37 o
   3  20   1    26905.52    29435.35    931.98 o
   4  20   1    76192.91    80869.61   2906.65 o
   5  20   1     8239.75     7589.90    665.14 o
   6  20   1     4744.89     4446.41    453.59 o
   7  20   1     2545.61     1401.41    453.49 o
   8  20   1    80123.85    84645.80   3517.87 o
   9  20   1     4729.38     4730.44   1205.68 o
  10  20   1     4284.17     4205.94    900.80 o
 -10  21   1     2619.80     1273.69   1026.28 o
  -9  21   1    35432.78    31942.49   2381.75 o
  -8  21   1    13647.88    11177.72    954.32 o
  -7  21   1      132.22      614.06    445.79 o
  -6  21   1    28703.18    28665.87   1952.62 o
  -5  21   1    55879.65    53184.14   2232.88 o
  -4  21   1     7138.02     6495.38    501.37 o
  -3  21   1     1757.71     1704.60    351.43 o
  -2  21   1    51009.56    54625.04   1376.93 o
  -1  21   1    85984.20    85045.09   1982.23 o
   0  21   1     1783.37     1338.61    317.11 o
   1  21   1    11129.80    10932.00    530.42 o
   2  21   1    36218.76    38659.86   1125.93 o
   3  21   1    89467.74    93693.11   2370.39 o
   4  21   1    12321.85    10592.74    614.20 o
   5  21   1    34063.98    31423.69   1943.77 o
   6  21   1     7083.79     7366.80    586.98 o
   7  21   1    44759.02    46749.89   3790.45 o
   8  21   1     8278.51     6073.43    798.26 o
   9  21   1    50145.80    47790.15   3036.12 o
  -9  22   1      553.44     -660.05    908.55 o
  -8  22   1     5966.15     5371.08    769.86 o
  -7  22   1    24968.71    20773.29   1977.00 o
  -6  22   1     4282.70     4664.75    533.95 o
  -5  22   1     3484.54     3502.65    486.44 o
  -4  22   1     6739.41     5879.49    547.18 o
  -3  22   1    30232.83    30473.25   1224.32 o
  -2  22   1     3570.20     4017.04    411.04 o
  -1  22   1    19857.82    19802.66   1085.13 o
   0  22   1     2549.42     1251.73    320.99 o
   1  22   1    11876.18    10897.75    542.86 o
   2  22   1     4367.46     3678.09    415.14 o
   3  22   1    30242.42    29786.73   1052.55 o
   4  22   1     1400.22      491.75    413.23 o
   5  22   1     1250.31     1059.67    429.77 o
   6  22   1     4035.62     1553.51    450.74 o
   7  22   1    18618.44    15752.91   1694.98 o
   8  22   1      792.25      298.52    636.69 o
   9  22   1      140.76     -949.42    939.11 o
  -9  23   1     5819.46     6242.62   1270.21 o
  -8  23   1      111.09    -1203.79    601.90 o
  -7  23   1    17204.81    13581.83   1107.75 o
  -6  23   1     5365.50     4706.08    562.32 o
  -5  23   1    18520.05    20262.10    949.41 o
  -4  23   1      192.36     -136.64    411.40 o
  -3  23   1    14695.28    12299.54    681.75 o
  -2  23   1     7045.87     6248.48    486.43 o
  -1  23   1    32729.53    32723.53   1035.88 o
   0  23   1     3395.90     2859.98    375.95 o
   1  23   1     5138.77     4553.69    441.40 o
   2  23   1    12751.61    10216.52    582.32 o
   3  23   1    38463.79    39573.01   1293.71 o
   4  23   1     2924.60     2124.61    486.36 o
   5  23   1        6.42     -261.64    407.81 o
   6  23   1     4577.70     2931.91    516.57 o
   7  23   1    30313.88    29293.09   3423.27 o
   8  23   1    10901.33    10128.75   1012.19 o
  -8  24   1        5.40     -271.01    939.11 o
  -7  24   1     2216.09     2129.28    680.49 o
  -6  24   1     3249.27     2250.79    514.90 o
  -5  24   1     2308.58     2095.10    531.01 o
  -4  24   1      485.02     -391.43    411.71 o
  -3  24   1     6062.46     6365.35    556.38 o
  -2  24   1     7919.37     6577.68    549.98 o
  -1  24   1        8.12      492.89    348.04 o
   0  24   1      199.32      109.47    345.94 o
   1  24   1     2599.99     2570.47    411.82 o
   2  24   1    16937.46    16933.24   1016.31 o
   3  24   1      116.79     -196.57    378.12 o
   4  24   1     2524.11     3507.29    564.74 o
   5  24   1       96.10     -745.68    448.19 o
   6  24   1     9400.34     9926.80    922.21 o
   7  24   1       32.61     -389.43    732.43 o
  -7  25   1     4693.71     4066.55   1397.94 o
  -6  25   1     3766.49     4607.75    924.75 o
  -5  25   1    30078.86    31733.22   2432.66 o
  -4  25   1     7735.23     6518.95    633.07 o
  -3  25   1     1505.87      349.94    461.26 o
  -2  25   1    16217.38    17283.46    834.78 o
  -1  25   1    27760.33    29183.83   1001.18 o
   0  25   1      392.29      -95.69    361.77 o
   1  25   1    12071.47    11843.03    641.63 o
   2  25   1    14407.20    13803.09    744.85 o
   3  25   1     7803.67     6643.07    639.61 o
   4  25   1     7804.51     6608.56    628.30 o
   5  25   1    11512.79    11875.47    904.17 o
   6  25   1     1302.66     1002.50    619.89 o
   7  25   1       57.00      134.58    799.94 o
  -6  26   1    51529.03    57488.95   2596.71 o
  -5  26   1     1086.14     1037.03    624.37 o
  -4  26   1    16045.24    15715.71    904.35 o
  -3  26   1    12611.71    10771.98   1188.60 o
  -2  26   1    20705.00    22054.86    953.24 o
  -1  26   1    19453.13    18307.04    897.40 o
   0  26   1    37876.39    35738.11   1236.56 o
   1  26   1      753.40       86.09    422.19 o
   2  26   1     1517.64      573.06    428.47 o
   3  26   1    25087.45    25251.73   1448.36 o
   4  26   1    22055.50    20827.72   1039.86 o
   5  26   1     6995.56     7009.83   1117.97 o
   6  26   1      954.96     -237.82    817.53 o
  -5  27   1     6942.73     7375.94   1183.45 o
  -4  27   1       58.27      444.51    679.84 o
  -3  27   1     1208.38      759.90    558.07 o
  -2  27   1    23578.40    21472.12   1043.73 o
  -1  27   1     6114.68     5488.09    696.11 o
   0  27   1     9778.88    10829.51    768.03 o
   1  27   1       48.44     -552.12    440.52 o
   2  27   1     8016.78     7635.36    672.29 o
   3  27   1        4.10     -369.86    670.70 o
   4  27   1    25327.49    23824.24   1518.89 o
  -3  28   1     6605.64     6034.91   1191.20 o
  -2  28   1     4888.33     6121.20    975.56 o
  -1  28   1    22584.76    20567.97   1509.21 o
   0  28   1    16903.39    16061.46    933.23 o
   1  28   1      309.26     -500.45    500.05 o
   2  28   1     4820.16     4583.42   1013.87 o
   3  28   1    14644.61    12605.49   1363.75 o
 -15   0   2    32045.56    35800.86   2745.79 o
 -14   0   2    46879.82    51870.77   3696.25 o
 -13   0   2    31766.47    33935.14   2516.97 o
 -11   0   2     5652.88     5914.01   1179.28 o
 -10   0   2   167281.83   169869.28  10754.34 o
  -9   0   2    48946.43    42172.50   3062.61 o
  -8   0   2    12282.86    10367.11   1196.88 o
  -7   0   2    11997.71    10173.50   1091.28 o
  -6   0   2   320394.63   313195.94  19044.51 o
  -5   0   2     9496.61     8554.19    809.66 o
  -4   0   2   153504.00   147674.14   9029.42 o
  -3   0   2    34055.20    30885.96   1406.39 o
  -2   0   2   223974.75   154806.80   6819.23 o
   1   0   2     4698.69     2258.49    159.51 o
   2   0   2     5025.28     5701.96    149.06 o
   3   0   2     7224.57     5399.88    167.04 o
   4   0   2   224366.30   226007.13   4772.39 o
   5   0   2    18563.61    15444.81    478.12 o
   6   0   2      685.62      271.81    228.04 o
   7   0   2    13850.89    13053.25    700.16 o
   8   0   2    28384.63    28841.08   1199.12 o
   9   0   2    12041.35    12974.32    679.77 o
  10   0   2      513.42       52.80    668.85 o
  11   0   2    24035.74    25891.38   2235.35 o
  12   0   2    10729.31    11845.61   1460.90 o
  13   0   2       18.52      422.43    950.47 o
  14   0   2      365.08     1337.69   1038.47 o
 -15   1   2    16090.58    16545.14   1654.51 o
 -14   1   2    36046.68    39021.88   2921.80 o
 -12   1   2     9850.40    10664.58   1091.27 o
 -11   1   2    31134.73    33248.69   2710.59 o
 -10   1   2    31395.00    31104.61   1785.96 o
  -9   1   2    82947.13    77119.35   3626.05 o
  -8   1   2    43666.74    38881.86   1983.69 o
  -7   1   2     4077.72     4664.73    862.46 o
  -6   1   2     1092.29      931.37    292.28 o
  -5   1   2   151282.13   149599.30   6502.28 o
  -4   1   2    42337.08    37147.39   1729.85 o
  -3   1   2   168464.63   171337.55   6008.03 o
  -2   1   2     2294.71     1294.37    120.80 o
   0   1   2      719.41      -39.39     19.70 o
   1   1   2   239239.72   241341.88   3780.36 o
   2   1   2     7226.75     4710.69    123.58 o
   3   1   2     2255.46     2651.29     77.40 o
   4   1   2    12910.94    10868.01    271.47 o
   5   1   2    88998.09    88060.26   1718.53 o
   6   1   2    35492.75    31942.54    773.33 o
   7   1   2    14775.20    14761.47    458.91 o
   8   1   2       21.29     -285.27    142.63 o
   9   1   2     5745.67     6358.40    306.00 o
  10   1   2    24247.92    24220.97   1454.74 o
  11   1   2     3035.77     3002.54    765.65 o
  12   1   2    11635.08    11566.47   1018.52 o
  13   1   2       28.64      778.17    678.22 o
  14   1   2     2239.23     3502.45    813.43 o
 -15   2   2     2405.25     2904.20    915.26 o
 -14   2   2     1410.95      580.84    721.65 o
 -13   2   2    12760.72    13931.71   1136.27 o
 -12   2   2    23715.00    22844.95   1742.52 o
 -11   2   2      372.96       76.59    305.92 o
 -10   2   2     5575.11     6423.94    621.92 o
  -9   2   2    18854.07    21737.50   1900.93 o
  -8   2   2    67248.94    65960.86   3117.54 o
  -7   2   2     7994.48     5819.83    581.39 o
  -6   2   2    92160.74    92561.73   4135.12 o
  -5   2   2     4692.50     3381.94    370.90 o
  -4   2   2   148779.67   154691.92   6691.53 o
  -3   2   2     4220.37     3014.47    190.54 o
  -2   2   2   259716.50   269063.06   4206.79 o
  -1   2   2      117.29       10.57     11.57 o
   0   2   2     3665.22     2270.89    260.28 o
   1   2   2      905.24      591.12     36.12 o
   2   2   2   456519.84   475230.81   6948.46 o
   3   2   2    12109.83     8942.63    172.63 o
   4   2   2     4371.40     4807.50    126.42 o
   5   2   2    26294.67    22866.94    492.58 o
   6   2   2   149901.59   145714.98   3511.04 o
   7   2   2    23478.00    19670.52    571.55 o
   8   2   2    47219.73    49206.33   1268.18 o
   9   2   2     1612.77     1616.85    197.94 o
  10   2   2    22033.35    21521.33   1359.59 o
  11   2   2    48905.22    47590.39   2516.41 o
  12   2   2    43235.82    44952.73   2450.33 o
  13   2   2     1863.08     2344.51    740.45 o
  14   2   2      215.03      422.43    721.86 o
 -15   3   2    23781.08    23990.45   2147.35 o
 -14   3   2       76.46     -194.26    677.65 o
 -13   3   2       57.43     -260.96    533.01 o
 -12   3   2     5166.00     5750.02    696.78 o
 -11   3   2    60242.49    63862.12   2573.90 o
 -10   3   2      177.78     -837.62    545.18 o
  -9   3   2     2002.32     1842.25    678.99 o
  -8   3   2     6229.66     5137.73    392.62 o
  -7   3   2   138519.14   139725.61   5218.31 o
  -6   3   2     6110.32     5192.44    452.22 o
  -5   3   2    48158.53    45819.23   1761.17 o
  -4   3   2     4820.48     3184.99    198.50 o
  -3   3   2   288587.41   295306.59   5954.13 o
  -2   3   2     1992.19     1115.19     52.35 o
  -1   3   2   168034.42   179061.36   2893.81 o
   0   3   2     1273.55      745.43     58.30 o
   1   3   2   140715.14   144940.73   2084.98 o
   2   3   2      964.45      848.36     51.96 o
   3   3   2   233697.41   245361.16   3280.12 o
   4   3   2        0.50      122.04     55.67 o
   5   3   2     7226.28     7672.55    212.03 o
   6   3   2    19854.04    18239.78    531.40 o
   7   3   2   148555.53   151693.67   3665.68 o
   8   3   2     1664.03     1580.50    186.12 o
   9   3   2     5065.85     5565.63    290.99 o
  10   3   2    10297.25     9370.87    700.84 o
  11   3   2    58696.07    65836.88   2715.49 o
  12   3   2    11083.35    11540.26   1039.18 o
  13   3   2    11773.09    12940.74   1707.32 o
  14   3   2     2034.33     1830.53    771.65 o
 -15   4   2     1532.37     1152.34    754.16 o
 -14   4   2     1198.54      585.00    657.45 o
 -13   4   2     1615.37     2419.06    644.52 o
 -12   4   2     1857.05     2493.81    602.24 o
 -11   4   2     3311.99     3601.93    454.83 o
 -10   4   2     3207.00     2367.36    459.83 o
  -9   4   2     3446.32     3185.57    261.93 o
  -8   4   2     4954.15     5228.58    425.34 o
  -7   4   2     2047.07     2133.40    191.93 o
  -6   4   2      231.72      178.53     95.21 o
  -5   4   2     3620.52     2741.69    148.55 o
  -4   4   2    27811.15    29487.62    757.35 o
  -3   4   2      215.49      377.26     45.68 o
  -2   4   2     9692.36    10689.08    193.58 o
  -1   4   2     3280.45     2359.32    106.68 o
   0   4   2    41883.45    46154.36    816.68 o
   1   4   2      649.33      531.28     47.78 o
   2   4   2    10913.05    11772.95    227.29 o
   3   4   2     4374.30     3027.91     95.11 o
   4   4   2     1191.07     1059.17     69.16 o
   5   4   2     1031.93     1052.17     95.19 o
   6   4   2    17466.78    16608.56    479.98 o
   7   4   2     3581.05     2673.49    202.99 o
   8   4   2      731.06      745.72    170.22 o
   9   4   2       79.67       46.27    179.71 o
  10   4   2     3995.07     2932.87    496.54 o
  11   4   2     2971.32     3051.22    814.60 o
  12   4   2       64.12     -126.70    528.89 o
  13   4   2      999.95     1887.00    748.05 o
  14   4   2     1612.79      839.38    758.90 o
 -14   5   2     6265.90     7430.46   1116.63 o
 -13   5   2     6610.29     6561.18    849.80 o
 -12   5   2     1850.80     1871.02    461.75 o
 -11   5   2    63803.86    69967.93   2404.42 o
 -10   5   2     4054.91     4717.23    305.57 o
  -9   5   2     1181.58      996.30    241.39 o
  -8   5   2    12653.12    12555.13    488.36 o
  -7   5   2   202411.67   209673.55   5462.89 o
  -6   5   2     4398.06     3730.73    176.09 o
  -5   5   2      195.55      208.71     88.98 o
  -4   5   2     6340.84     5677.35    247.71 o
  -3   5   2   195939.75   200730.02   3300.94 o
  -2   5   2      670.10      296.17     62.99 o
  -1   5   2   122657.86   134824.95   2094.64 o
   0   5   2     2220.16     1895.00     95.23 o
   1   5   2   233355.53   251644.41   3690.95 o
   2   5   2     2306.58     1899.54     84.38 o
   3   5   2   164433.02   166841.47   2462.69 o
   4   5   2     3232.50     2433.19    112.72 o
   5   5   2    45970.33    42593.59    823.97 o
   6   5   2    36282.21    31906.78    779.44 o
   7   5   2   158443.97   155619.52   3768.76 o
   8   5   2     9288.16     8337.39    355.95 o
   9   5   2       28.27       69.23    285.75 o
  10   5   2    19727.34    20648.11   1127.34 o
  11   5   2    82346.25    82351.78   3328.31 o
  12   5   2    31273.47    32774.97   1628.67 o
  13   5   2     7336.11     7840.49    976.47 o
  14   5   2     3855.96     4276.39    896.11 o
 -14   6   2      381.81      368.50    553.83 o
 -13   6   2    21788.98    22007.02   1230.70 o
 -12   6   2    45354.87    43082.25   1894.34 o
 -11   6   2     1962.35     1597.77    334.82 o
 -10   6   2     6446.88     7397.87    434.04 o
  -9   6   2    37602.39    37411.22   1094.81 o
  -8   6   2   120792.68   115886.00   3087.83 o
  -7   6   2     2634.32     3457.37    291.25 o
  -6   6   2    69627.95    69833.38   1587.47 o
  -5   6   2    28452.90    24935.70    555.16 o
  -4   6   2   132932.39   132460.08   2339.02 o
  -3   6   2     5862.69     4998.11    155.07 o
  -2   6   2   375612.38   391830.53   5919.65 o
  -1   6   2    11081.69     9478.62    380.91 o
   0   6   2    95810.26   107618.72   1779.77 o
   1   6   2     2443.17     2109.77     94.23 o
   2   6   2   347180.44   356741.13   5162.28 o
   3   6   2     9836.71     7788.37    211.31 o
   4   6   2     6273.30     6463.42    168.78 o
   5   6   2     9157.41     7520.31    201.44 o
   6   6   2   266335.38   267642.06   5521.24 o
   7   6   2    56974.86    54408.38   1321.41 o
   8   6   2    43037.76    41892.93   1124.31 o
   9   6   2      974.10     1244.26    452.21 o
  10   6   2    53259.45    53480.10   2275.71 o
  11   6   2    68305.78    70916.96   2927.07 o
  12   6   2    51771.23    51646.13   2347.15 o
  13   6   2     7502.37     8901.62    888.22 o
 -14   7   2    38536.73    37924.17   1824.15 o
 -13   7   2     7412.72     6970.23    710.83 o
 -12   7   2     8244.18     9142.78    752.74 o
 -11   7   2     9534.34     9563.33    728.23 o
 -10   7   2    26870.71    24241.72    922.59 o
  -9   7   2    57010.20    55203.69   1436.18 o
  -8   7   2    37352.63    37077.40    995.28 o
  -7   7   2     1703.14     1168.31    159.97 o
  -6   7   2     3691.78     3567.81    187.29 o
  -5   7   2   107514.93   107008.91   2201.27 o
  -4   7   2    23734.91    19158.94    471.79 o
  -3   7   2    53585.61    52326.59    830.80 o
  -2   7   2      353.79      321.75    100.17 o
  -1   7   2    16129.19    18460.85    333.12 o
   0   7   2        5.38       -1.92     70.22 o
   1   7   2   172207.66   189894.31   2933.23 o
   2   7   2     6008.51     5323.16    229.71 o
   3   7   2      723.96      723.24     99.37 o
   4   7   2     2716.09     2315.99    108.24 o
   5   7   2    55487.37    56370.61   1049.73 o
   6   7   2    25229.98    23991.55    621.91 o
   7   7   2    28107.99    29051.57    751.77 o
   8   7   2      925.29     1254.14    200.70 o
   9   7   2     5232.20     6211.48    676.64 o
  10   7   2    19259.30    20647.60   1171.47 o
  11   7   2    10581.38    10894.68    865.16 o
  12   7   2    13038.40    15739.70   1085.65 o
  13   7   2      310.15      384.56    626.71 o
 -14   8   2    36242.71    38623.51   1877.94 o
 -13   8   2    28114.95    25935.04   1413.79 o
 -12   8   2    23769.10    24003.01   1313.04 o
 -11   8   2      778.15      164.67    460.53 o
 -10   8   2   134854.83   135311.05   4488.56 o
  -9   8   2    29857.80    27782.24    815.15 o
  -8   8   2     2119.54     1723.11    203.13 o
  -7   8   2    16782.06    15907.35    556.64 o
  -6   8   2   184973.63   188038.92   4354.30 o
  -5   8   2       55.69      -67.46     88.50 o
  -4   8   2   104078.85   107617.34   1891.32 o
  -3   8   2    33405.35    27922.29    502.97 o
  -2   8   2    75293.41    78789.30   1272.36 o
  -1   8   2    17609.24    14479.68    538.44 o
   0   8   2   168356.91   180971.31   2968.23 o
   1   8   2      221.05      175.86     73.63 o
   2   8   2     4140.55     4803.16    163.14 o
   3   8   2     7490.44     5431.39    179.01 o
   4   8   2    64700.24    61184.03   1011.58 o
   5   8   2    17506.98    14902.39    478.29 o
   6   8   2      594.21      711.06    172.61 o
   7   8   2      763.71      770.04    184.62 o
   8   8   2    15691.17    15256.30    524.38 o
   9   8   2     6895.63     6170.13    615.15 o
  10   8   2      628.41      782.41    486.94 o
  11   8   2     6492.08     7230.91    751.86 o
  12   8   2     5688.14     5222.78    828.60 o
  13   8   2      120.91      255.58    643.58 o
 -14   9   2     6996.58     7852.67    851.68 o
 -13   9   2     1939.16     2824.42    543.07 o
 -12   9   2     2484.23      683.25    522.92 o
 -11   9   2    80359.01    84098.05   3399.41 o
 -10   9   2      281.90      711.23    446.90 o
  -9   9   2    45109.68    48819.00   1309.76 o
  -8   9   2    11762.33     9835.06    417.77 o
  -7   9   2    48270.56    50189.21   1425.71 o
  -6   9   2     9013.82     7177.25    341.85 o
  -5   9   2   125703.45   139031.47   2615.88 o
  -4   9   2      502.72      232.83     74.33 o
  -3   9   2      625.81     1105.37     98.95 o
  -2   9   2    18791.61    15793.29    436.62 o
  -1   9   2   121144.53   129119.55   1910.09 o
   0   9   2    22645.73    20090.35    895.53 o
   1   9   2    12289.16    12835.03    277.41 o
   2   9   2     1326.09     1249.67    113.03 o
   3   9   2     8541.24     7287.43    210.73 o
   4   9   2    37309.17    34078.71    866.64 o
   5   9   2     8077.70     6792.13    244.24 o
   6   9   2     4014.06     2239.14    190.61 o
   7   9   2     1397.06      871.49    191.47 o
   8   9   2     7853.71     8913.33    427.29 o
   9   9   2      149.20      621.74    390.82 o
  10   9   2     9193.56     8908.19    782.35 o
  11   9   2     3959.55     3283.88    644.99 o
  12   9   2       43.72     -324.25    588.39 o
  13   9   2      748.50     1425.26    693.13 o
 -14  10   2     1078.22      396.83    922.88 o
 -13  10   2       26.99     -833.95    565.43 o
 -12  10   2       30.60       53.00    520.77 o
 -11  10   2     9045.11     7595.02    757.52 o
 -10  10   2     2929.79     1349.05    520.77 o
  -9  10   2      653.58      334.54    331.60 o
  -8  10   2     3805.49     5239.95    338.45 o
  -7  10   2    13764.50    10680.23    564.64 o
  -6  10   2    10264.34     8638.94    355.63 o
  -5  10   2    25086.06    22889.83    548.17 o
  -4  10   2     3508.61     4827.42    172.19 o
  -3  10   2     5698.01     4086.94    162.38 o
  -2  10   2    56181.33    59656.73   1025.06 o
  -1  10   2    50030.68    43687.36   1199.49 o
   0  10   2     2322.59     2993.92    143.03 o
   1  10   2     1937.91     1578.49    118.93 o
   2  10   2    63700.15    67928.80   1159.15 o
   3  10   2    15019.35    13689.20    494.96 o
   4  10   2    27328.82    31503.69    880.97 o
   5  10   2    18993.52    16404.28    481.20 o
   6  10   2    12111.10    12649.99    354.24 o
   7  10   2      195.95      200.98    192.15 o
   8  10   2    38534.01    45553.96   1683.59 o
   9  10   2     6471.88     5813.03    580.36 o
  10  10   2      448.47      141.63    504.31 o
  11  10   2     3842.86     2210.67    706.94 o
  12  10   2    21760.79    25960.20   1519.22 o
  13  10   2      148.01     -774.96    892.08 o
 -14  11   2     5491.35     3020.59    785.70 o
 -13  11   2     4991.70     3976.07    867.49 o
 -12  11   2     1711.31      577.67    584.40 o
 -11  11   2    32286.14    30707.22   1571.12 o
 -10  11   2    16794.54    13794.18    981.84 o
  -9  11   2    20651.56    19615.58   1160.35 o
  -8  11   2        4.53     -311.12    220.55 o
  -7  11   2    40451.93    41520.72   1109.88 o
  -6  11   2    27187.19    23983.75    587.29 o
  -5  11   2    85402.94    86178.47   1707.68 o
  -4  11   2     3339.69     2868.08    171.91 o
  -3  11   2    22577.03    24223.24    476.06 o
  -2  11   2     8973.22     6821.33    294.21 o
  -1  11   2   212960.83   228335.88   3523.49 o
   0  11   2    13404.79    12482.95    452.13 o
   1  11   2     3811.00     4904.13    203.16 o
   2  11   2      299.05      465.75    113.29 o
   3  11   2   121633.79   128205.63   2213.89 o
   4  11   2     4885.43     3795.54    210.94 o
   5  11   2    21763.08    19667.85    445.24 o
   6  11   2      376.99      355.35    137.19 o
   7  11   2    83263.34    88859.16   2171.14 o
   8  11   2      905.67       64.16    443.81 o
   9  11   2    22258.73    21148.51   1070.00 o
  10  11   2      692.09      396.68    541.96 o
  11  11   2    22379.67    27575.84   1522.68 o
  12  11   2       16.30      -38.79    637.88 o
  13  11   2    18517.25    20830.56   1412.80 o
 -13  12   2     2676.98     2727.82    925.06 o
 -12  12   2     1284.10     1179.29    871.22 o
 -11  12   2     6920.58     7593.16   1126.77 o
 -10  12   2    16960.56    17928.30   1159.94 o
  -9  12   2     8248.67     6928.60    715.81 o
  -8  12   2    16068.18    16166.14    712.39 o
  -7  12   2     2208.47     2429.63    267.95 o
  -6  12   2    24206.87    23501.82    583.36 o
  -5  12   2    10702.03     9525.98    276.90 o
  -4  12   2    47929.58    50243.81    972.22 o
  -3  12   2       56.89      541.15    167.37 o
  -2  12   2      534.28      836.10    130.72 o
  -1  12   2     2896.57     2336.53    155.88 o
   0  12   2    88784.05    94353.91   1517.14 o
   1  12   2     1969.61     2099.96    170.14 o
   2  12   2     9431.13    10329.58    299.70 o
   3  12   2     1697.51     1880.70    189.58 o
   4  12   2    30936.70    29002.02    712.19 o
   5  12   2     4730.51     4258.59    200.13 o
   6  12   2    17534.72    15030.74    435.04 o
   7  12   2     6652.61     5419.13    478.87 o
   8  12   2     2996.61     3009.47    472.43 o
   9  12   2      640.85      785.19    521.97 o
  10  12   2     9991.51     8549.50    853.61 o
  11  12   2    11505.02    11519.21   1437.69 o
  12  12   2     1277.03     1448.27    692.92 o
 -13  13   2     4708.85     3084.45    938.59 o
 -12  13   2     2816.12     1266.25    738.21 o
 -11  13   2    35981.57    34461.12   1757.10 o
 -10  13   2    11158.62    10732.79    904.90 o
  -9  13   2     8543.36     8659.80    995.67 o
  -8  13   2    11919.89    10663.31   1076.09 o
  -7  13   2   127476.77   130392.69   3092.55 o
  -6  13   2     5288.58     5020.38    227.16 o
  -5  13   2     4789.58     5306.19    218.22 o
  -4  13   2     6334.76     5497.59    236.12 o
  -3  13   2   201649.47   206883.97   3614.28 o
  -2  13   2      716.13     1083.00    146.63 o
  -1  13   2    46112.38    49579.43    912.30 o
   0  13   2      793.60      463.72    138.77 o
   1  13   2   250316.03   264955.03   4288.10 o
   2  13   2    11290.99    10213.04    332.75 o
   3  13   2   115428.20   121725.75   2211.66 o
   4  13   2     1293.09      926.60    144.09 o
   5  13   2    46311.86    42443.49    986.47 o
   6  13   2    47584.39    43347.34    955.71 o
   7  13   2   143335.61   141055.97   3799.69 o
   8  13   2     8835.26     8335.57   1023.83 o
   9  13   2      164.43        6.41    529.27 o
  10  13   2    24319.40    22476.13   1205.98 o
  11  13   2    61129.95    61208.25   2747.35 o
  12  13   2    33019.47    32035.40   1790.60 o
 -13  14   2    21823.86    18923.23   1355.97 o
 -12  14   2    22708.85    19661.56   1353.48 o
 -11  14   2       22.26      228.79    587.05 o
 -10  14   2     4964.35     5121.04    862.70 o
  -9  14   2    18058.41    15891.65   1343.47 o
  -8  14   2    54033.70    50041.29   2800.34 o
  -7  14   2    17567.02    16760.14    706.93 o
  -6  14   2    59458.41    56319.21   1335.84 o
  -5  14   2    11699.72     9985.01    344.04 o
  -4  14   2    79058.26    76312.13   1442.51 o
  -3  14   2     5091.34     4809.28    427.50 o
  -2  14   2   224061.39   230389.33   3899.05 o
  -1  14   2      186.32      138.40    153.08 o
   0  14   2    24159.25    25309.16    559.34 o
   1  14   2     1694.27     1454.91    176.61 o
   2  14   2   267963.91   285243.63   4785.92 o
   3  14   2     1958.96     1879.16    189.17 o
   4  14   2    19095.43    20827.60    495.32 o
   5  14   2    11382.39     9016.09    304.18 o
   6  14   2   174430.56   173785.72   4054.60 o
   7  14   2    31383.88    28164.23    970.82 o
   8  14   2    55629.69    56801.00   2215.40 o
   9  14   2     2047.19     1260.42    578.61 o
  10  14   2    26832.15    26467.53   1333.61 o
  11  14   2    44290.36    44464.20   2178.40 o
  12  14   2    52647.78    56728.23   2646.52 o
 -13  15   2      704.36    -1212.14    668.64 o
 -12  15   2    12844.06    14795.45   1334.17 o
 -11  15   2     6268.77     7020.47   1600.81 o
 -10  15   2     5445.40     3406.57    694.36 o
  -9  15   2    18106.63    14909.40   1361.76 o
  -8  15   2    25593.97    26825.38   1823.30 o
  -7  15   2      278.84     -506.22    253.11 o
  -6  15   2     3052.52     4196.84    659.44 o
  -5  15   2    30175.26    30758.78    654.99 o
  -4  15   2    11395.19    10011.80    344.03 o
  -3  15   2    26531.79    25473.10    648.83 o
  -2  15   2     5494.09     6962.02    519.81 o
  -1  15   2     4799.93     6039.57    273.53 o
   0  15   2     2197.22     1835.58    189.57 o
   1  15   2    46548.17    51186.34    988.77 o
   2  15   2      286.29     1601.94    217.93 o
   3  15   2     7141.00     8878.99    352.62 o
   4  15   2     4407.07     3494.60    234.09 o
   5  15   2    16995.39    17102.63    476.10 o
   6  15   2    10431.38    10740.72    526.28 o
   7  15   2    17015.16    18119.09   1162.36 o
   8  15   2       98.36     -250.63    598.62 o
   9  15   2       14.92      157.03    555.49 o
  10  15   2    10174.44    10113.18   1059.77 o
  11  15   2     4819.98     6230.38    789.56 o
  12  15   2     5051.72     6868.07    962.88 o
 -12  16   2    40381.34    40980.54   2550.26 o
 -11  16   2     3038.59     3192.11    749.03 o
 -10  16   2    73097.92    78747.12   3375.21 o
  -9  16   2     3940.43     1239.04   1575.31 o
  -8  16   2     3662.33     3400.79    846.05 o
  -7  16   2    24050.34    23291.94    996.30 o
  -6  16   2   125589.50   135201.17   3389.28 o
  -5  16   2    10132.00    10337.76    415.73 o
  -4  16   2     7642.38     7872.92    327.59 o
  -3  16   2    25216.18    24658.70   1182.16 o
  -2  16   2    65111.43    72272.96   1386.65 o
  -1  16   2    46704.28    46026.34    979.79 o
   0  16   2    33132.82    33888.83    721.03 o
   1  16   2      109.87      925.38    185.89 o
   2  16   2    25344.57    26484.50    663.56 o
   3  16   2    36137.70    35031.64    832.35 o
   4  16   2    14314.99    13984.73    443.81 o
   5  16   2    15173.50    14036.28    502.15 o
   6  16   2     9921.19     7823.20    478.99 o
   7  16   2    15396.56    12602.38   1074.45 o
   8  16   2     4234.54     2574.33    758.53 o
   9  16   2     7028.26     6926.83    867.52 o
  10  16   2     9494.70     9001.04   1699.60 o
  11  16   2      249.30      358.07    621.20 o
 -12  17   2     2199.71      589.49    716.20 o
 -11  17   2    71289.27    76816.09   3370.88 o
 -10  17   2     5659.83     5202.16   1804.12 o
  -9  17   2     9339.82    11301.00   1275.66 o
  -8  17   2     2389.55     1173.41    741.79 o
  -7  17   2    56478.23    53541.87   2147.45 o
  -6  17   2    24575.18    23295.67    912.37 o
  -5  17   2    43630.19    49219.02   1196.89 o
  -4  17   2     2923.83     2862.66    240.55 o
  -3  17   2    19260.54    20622.57    580.51 o
  -2  17   2    33073.82    33640.04   1070.44 o
  -1  17   2    32310.61    35875.09    798.96 o
   0  17   2    25041.29    27154.43   1001.97 o
   1  17   2     2989.60     3477.39    255.80 o
   2  17   2     9997.19     9926.02    415.36 o
   3  17   2    16325.63    16804.99    542.03 o
   4  17   2    34014.05    37287.66    866.90 o
   5  17   2     6121.48     7176.48    394.04 o
   6  17   2       15.91     -452.69    226.34 o
   7  17   2     8290.36     5434.05    605.40 o
   8  17   2    22384.91    20329.71   2472.52 o
   9  17   2     4283.17     6357.87   1054.66 o
  10  17   2     1134.66     -263.46    587.47 o
  11  17   2    16016.26    14645.07   1092.35 o
 -11  18   2     7993.58     5973.96   1316.81 o
 -10  18   2      689.35     -963.77    811.72 o
  -9  18   2    15947.11    15543.11   1491.02 o
  -8  18   2     3276.45     1689.72    547.62 o
  -7  18   2    17773.75    12324.79    695.86 o
  -6  18   2      716.06     -270.39    225.63 o
  -5  18   2    27251.38    25971.55   1002.68 o
  -4  18   2     4003.45     2359.23    284.49 o
  -3  18   2      417.11      120.04    207.19 o
  -2  18   2     4358.02     5176.54    321.25 o
  -1  18   2    55458.85    55884.86   1326.22 o
   0  18   2     7685.10     8838.49    364.34 o
   1  18   2     3240.54     2813.67    306.98 o
   2  18   2      799.20     1204.57    235.27 o
   3  18   2    24065.11    24425.18    715.10 o
   4  18   2    19597.75    22039.21    782.83 o
   5  18   2    12518.00    10323.07    598.74 o
   6  18   2     1729.53     1410.43    272.34 o
   7  18   2     3700.73     3639.92    474.59 o
   8  18   2    13294.20    13562.23   1341.39 o
   9  18   2     8549.05     7577.38   1068.26 o
  10  18   2    10246.47     9343.04    928.14 o
 -11  19   2    19375.08    18306.66   1416.73 o
 -10  19   2    15638.00    13260.23   1460.45 o
  -9  19   2    27155.59    23832.36   1929.12 o
  -8  19   2      223.16     -308.25    454.33 o
  -7  19   2    12751.43    12236.50   1036.35 o
  -6  19   2    13769.50    10647.96    651.80 o
  -5  19   2    63948.71    62692.56   2209.59 o
  -4  19   2     2052.66     1513.23    320.39 o
  -3  19   2      333.09      184.38    255.26 o
  -2  19   2     3698.51     3259.95    308.67 o
  -1  19   2    99182.20   106552.52   2052.70 o
   0  19   2     4533.62     3414.88    296.99 o
   1  19   2     2689.99     2315.29    260.55 o
   2  19   2     1439.02     1596.36    297.76 o
   3  19   2    54461.16    57907.50   1431.57 o
   4  19   2      796.90      121.72    301.97 o
   5  19   2    17421.72    16048.60    729.19 o
   6  19   2       60.27     -507.21    294.84 o
   7  19   2    24236.31    21850.88   2885.82 o
   8  19   2     1509.30      880.31    546.20 o
   9  19   2    16796.42    14233.76   2780.99 o
  10  19   2       37.84     -101.31    649.35 o
 -11  20   2      659.35        0.46    701.71 o
 -10  20   2    26642.87    25229.58   4805.13 o
  -9  20   2     2350.19     1317.56    907.53 o
  -8  20   2     5917.74     4968.85    797.79 o
  -7  20   2      385.92     -481.03    389.60 o
  -6  20   2    30075.00    29719.08   2364.07 o
  -5  20   2     1481.43      395.46    382.96 o
  -4  20   2    29446.92    28814.69    948.05 o
  -3  20   2       78.12      290.50    291.88 o
  -2  20   2     7751.24     9556.26    488.59 o
  -1  20   2     1321.56     3130.98    313.08 o
   0  20   2    29706.87    28096.61    850.27 o
   1  20   2      721.47      306.53    261.80 o
   2  20   2     2548.59     2989.37    342.75 o
   3  20   2      288.80     2247.44    353.98 o
   4  20   2    17336.81    14748.39    710.85 o
   5  20   2     2991.84     1990.48    428.02 o
   6  20   2     2184.81      773.19    353.28 o
   7  20   2     2463.39     1854.62    477.12 o
   8  20   2     1073.32      154.40    685.47 o
   9  20   2     3021.09     1865.73   1032.79 o
  10  20   2     1155.16     -730.68    631.12 o
 -10  21   2      402.27     -492.35    914.71 o
  -9  21   2     5214.04     4702.82   1119.93 o
  -8  21   2     2212.35      783.26    581.25 o
  -7  21   2    14301.26    10564.69   1399.69 o
  -6  21   2     3347.35     2156.01    479.59 o
  -5  21   2     2774.10     2796.69    462.11 o
  -4  21   2        4.53     -287.91    321.89 o
  -3  21   2    53823.25    52338.74   1491.03 o
  -2  21   2     5075.40     5539.41    409.48 o
  -1  21   2     5451.07     6181.57    428.47 o
   0  21   2     8249.93     8038.38    465.35 o
   1  21   2    51949.87    50085.57   1294.10 o
   2  21   2      700.10      527.48    320.38 o
   3  21   2    47504.10    52575.84   1476.13 o
   4  21   2     9754.94    10983.78    622.71 o
   5  21   2     7473.82     4468.79    511.12 o
   6  21   2    14648.55    11731.07   1371.97 o
   7  21   2    51438.66    47788.76   5157.30 o
   8  21   2        1.18      -49.68    575.95 o
   9  21   2     3543.88     4372.54   1206.49 o
  -9  22   2     3780.09     2331.11   1044.57 o
  -8  22   2     7781.75     4772.57    763.35 o
  -7  22   2    15264.12    15225.49   1029.29 o
  -6  22   2    20853.94    14953.69   1368.35 o
  -5  22   2     1918.19     1453.96    434.98 o
  -4  22   2    14064.93    12120.90    661.60 o
  -3  22   2     8978.62     8691.25    544.23 o
  -2  22   2    73708.96    69286.78   1775.24 o
  -1  22   2    14379.34    12576.41    578.26 o
   0  22   2       45.51     -265.08    284.68 o
   1  22   2     1040.62     1098.25    320.20 o
   2  22   2   103412.31   108116.42   2578.51 o
   3  22   2     4504.72     3650.59    458.75 o
   4  22   2    31689.46    33453.73   1351.67 o
   5  22   2    13438.55    11598.20   1062.50 o
   6  22   2    56791.29    54653.51   3703.82 o
   7  22   2     2097.88      852.00    523.13 o
   8  22   2    58632.13    61886.69   3459.77 o
  -9  23   2      933.93       31.82    939.61 o
  -8  23   2    13697.06    12168.15   1044.88 o
  -7  23   2      782.92      594.49    515.61 o
  -6  23   2    21787.59    24173.99   1323.43 o
  -5  23   2     2354.63     2240.67    462.27 o
  -4  23   2     1875.15     2263.29    481.15 o
  -3  23   2     3700.42     2000.73    419.72 o
  -2  23   2    31414.08    38021.65   1449.67 o
  -1  23   2      538.88      521.49    327.74 o
   0  23   2     8702.02     6882.25    460.36 o
   1  23   2     5212.21     4963.02    459.92 o
   2  23   2     8432.95    12193.64    738.89 o
   3  23   2    12944.92    14508.39    750.97 o
   4  23   2    16656.01    13328.63    782.15 o
   5  23   2      154.79       -2.80    414.62 o
   6  23   2      305.66      660.41    440.24 o
   7  23   2    15048.54    15372.54   1734.56 o
   8  23   2     3278.66     1829.12   1086.41 o
  -8  24   2     8261.10     7117.72    915.30 o
  -7  24   2    26090.50    27289.56   1666.90 o
  -6  24   2    55674.54    62778.62   4033.21 o
  -5  24   2     6522.24     6785.55    616.94 o
  -4  24   2        0.13     -772.58    422.25 o
  -3  24   2    13939.33    13682.06    729.18 o
  -2  24   2    40093.18    43248.92   1386.60 o
  -1  24   2    39510.67    39357.90   1452.09 o
   0  24   2     1727.64     1463.97    386.18 o
   1  24   2     1084.77     1135.42    397.92 o
   2  24   2    16620.83    16559.96    815.00 o
   3  24   2    35812.10    37773.21   1391.00 o
   4  24   2     2577.13     3072.72    533.58 o
   5  24   2     4243.52     4365.67    593.37 o
   6  24   2    14585.39    13938.06   1311.50 o
   7  24   2    15984.63    13589.52   2916.17 o
  -7  25   2    48054.24    35554.94  13368.12 o
  -6  25   2    18210.81    17869.12   1431.43 o
  -5  25   2    12835.29    16252.17    989.90 o
  -4  25   2     3461.15     3465.77    552.57 o
  -3  25   2    27536.62    26704.86   1171.54 o
  -2  25   2    24493.13    24950.71   1004.78 o
  -1  25   2    20763.74    20716.24    892.50 o
   0  25   2    15096.99    14783.60    865.67 o
   1  25   2    15522.38    15880.43    835.27 o
   2  25   2    11271.13    10671.46    677.14 o
   3  25   2    14501.72    14441.22    851.86 o
   4  25   2    23779.55    26398.76   1139.36 o
   5  25   2     8172.69     8987.27    752.95 o
   6  25   2     1032.69      839.57    535.86 o
  -6  26   2        8.46     -480.65    521.11 o
  -5  26   2    12426.01    11296.42   1048.21 o
  -4  26   2     3606.42     1646.92    532.74 o
  -3  26   2       11.88     -893.77    446.88 o
  -2  26   2      114.70      303.43    415.18 o
  -1  26   2    14120.78    13826.55    785.13 o
   0  26   2     3135.56     2294.60    461.65 o
   1  26   2     2336.22     2220.79    663.38 o
   2  26   2     1695.98      416.60    491.53 o
   3  26   2     7921.57     8588.38    702.05 o
   4  26   2     4594.73     4442.37    891.72 o
   5  26   2     5016.13     4090.85    989.00 o
  -5  27   2    23867.77    19909.57   1682.95 o
  -4  27   2     1243.82      933.88    705.68 o
  -3  27   2     1301.74      978.96    590.81 o
  -2  27   2       43.69      340.29    462.35 o
  -1  27   2    34065.17    35136.83   1345.84 o
   0  27   2      348.00     -918.76    459.38 o
   1  27   2       72.14     -721.85    441.36 o
   2  27   2      407.48     -825.06    484.67 o
   3  27   2    21222.48    19294.66   1589.85 o
   4  27   2      108.59      -72.26    705.13 o
  -3  28   2      562.52      411.57    824.98 o
  -2  28   2    11637.20    12155.21   1068.12 o
  -1  28   2     9307.46    11321.71    865.51 o
   0  28   2     4817.99     2577.80    570.97 o
   1  28   2      560.61       38.16    564.28 o
   2  28   2     1705.05     1644.24    896.02 o
 -13   1   3     6241.32     6354.04   1443.30 o
 -12   1   3     3931.00     3925.07   1179.28 o
 -11   1   3    49052.43    50999.33   2662.03 o
 -10   1   3     1251.66     1425.70    535.18 o
  -9   1   3     1306.60      739.25    651.24 o
  -8   1   3    15800.92    16433.49   1069.48 o
  -7   1   3    77581.16    77260.31   3528.41 o
  -6   1   3      312.05      243.71    242.46 o
  -5   1   3    37824.96    35429.29   1680.06 o
  -4   1   3     9079.90     8693.08    553.74 o
  -3   1   3    93941.51    96655.70   2324.10 o
  -2   1   3     8946.62     7969.68    136.57 o
  -1   1   3    19984.39    21006.62    346.56 o
   0   1   3     4643.19     3272.03    128.00 o
   1   1   3     3449.85     3286.26     79.78 o
   2   1   3     1480.27     1208.18     51.05 o
   3   1   3    42893.48    45942.56    623.01 o
   4   1   3       46.73      -20.86     50.73 o
   5   1   3    15829.22    15677.42    324.27 o
   6   1   3     3735.31     3514.54    205.08 o
   7   1   3    19283.22    19525.04    586.49 o
   8   1   3     1929.93     1719.07    203.08 o
   9   1   3     5129.40     5927.17    432.61 o
  10   1   3     1736.70     1865.73    597.40 o
  11   1   3    22701.01    24346.70   1580.05 o
  12   1   3     1330.00      756.85    672.08 o
  13   1   3      455.81      420.30    721.54 o
 -14   2   3     4443.86     4470.71   1443.30 o
 -13   2   3    20033.63    20276.60   2288.16 o
 -12   2   3     9957.05    11387.98   1636.91 o
 -11   2   3       67.68     -158.41    739.25 o
 -10   2   3    18505.70    17213.98   1760.12 o
  -9   2   3    18085.12    15864.85   1733.72 o
  -8   2   3       75.86     -672.05    422.43 o
  -7   2   3     7220.94     5805.98    584.56 o
  -6   2   3    16191.54    14879.88    882.61 o
  -5   2   3     8406.42     6019.77    880.06 o
  -4   2   3    17814.88    16817.43    604.33 o
  -3   2   3     3194.88     2671.03    160.18 o
  -2   2   3       70.78      315.85     50.63 o
  -1   2   3      227.76      180.00     28.55 o
   0   2   3    23999.81    24970.87    380.87 o
   1   2   3     4389.66     3107.58    126.76 o
   2   2   3     2192.23     2674.86     78.39 o
   3   2   3     1117.06      660.73     46.12 o
   4   2   3      393.36      569.34     62.64 o
   5   2   3       28.15       49.21     76.70 o
   6   2   3      486.87      269.34    129.58 o
   7   2   3     5841.21     4971.07    259.65 o
   8   2   3     1029.90     1138.68    187.91 o
   9   2   3     1448.38     1507.97    325.50 o
  10   2   3     2160.74     3567.67    658.23 o
  11   2   3     5731.32     5419.09    871.26 o
  12   2   3      145.23      228.82    668.85 o
  13   2   3     6920.11     7104.94   1214.48 o
 -15   3   3      750.58     -646.77   1267.29 o
 -14   3   3    20802.02    21610.42   2041.74 o
 -13   3   3    23051.89    22184.45   1461.87 o
 -12   3   3    22952.55    23241.46   1467.43 o
 -11   3   3     9893.10     9659.03    625.43 o
 -10   3   3    10140.32     8415.65    554.27 o
  -9   3   3    29890.37    31218.54   1664.28 o
  -8   3   3    26319.05    22608.71    977.88 o
  -7   3   3    97257.10    93100.06   3474.36 o
  -6   3   3       77.16       41.67    126.88 o
  -5   3   3    18728.35    19937.13    730.81 o
  -4   3   3     6370.79     4868.55    220.40 o
  -3   3   3   124735.30   125489.23   2296.91 o
  -2   3   3      756.19      499.69     43.18 o
  -1   3   3     4970.91     5359.13    116.70 o
   0   3   3      452.71      388.06     38.02 o
   1   3   3   125694.30   129908.76   1816.03 o
   2   3   3     4207.28     3103.81     92.01 o
   3   3   3    97677.74   100756.67   1463.58 o
   4   3   3     1728.26     1547.84     77.73 o
   5   3   3    69202.84    67198.27   1203.08 o
   6   3   3    49084.35    44199.32   1085.29 o
   7   3   3   108985.64   107345.39   2635.07 o
   8   3   3     7503.96     7285.94    330.20 o
   9   3   3      473.17      732.98    406.23 o
  10   3   3    16856.14    17002.50   1821.32 o
  11   3   3    54071.81    54681.65   2880.94 o
  12   3   3    33980.15    35157.21   2089.92 o
  13   3   3     2350.72     2503.13    814.57 o
 -15   4   3     1689.71      735.40   1936.13 o
 -14   4   3     2150.92     2136.24   1082.47 o
 -13   4   3    40348.73    40069.46   2229.92 o
 -12   4   3   152877.03   153578.08   7123.46 o
 -11   4   3     2562.89     1807.22    673.42 o
 -10   4   3      306.13      211.67    312.26 o
  -9   4   3    24282.30    23657.52   1081.82 o
  -8   4   3   293169.00   286447.91  10600.29 o
  -7   4   3    12731.84    10070.47    558.72 o
  -6   4   3   113616.97   114136.13   3209.09 o
  -5   4   3     1204.84      950.37     94.71 o
  -4   4   3   310144.97   315682.78   6639.16 o
  -3   4   3     2451.21     1642.59     86.55 o
  -2   4   3   422460.94   440451.41   6743.97 o
  -1   4   3     1360.06      600.81     56.42 o
   0   4   3   187320.38   209675.67   3342.28 o
   1   4   3    36273.83    28516.85   1058.38 o
   2   4   3   317262.78   316079.25   4558.22 o
   3   4   3     4803.14     3548.29    104.37 o
   4   4   3       40.84       95.42     60.67 o
   5   4   3    23450.71    20316.00    426.59 o
   6   4   3   335303.91   328108.38   7029.75 o
   7   4   3    67854.85    64555.38   1639.24 o
   8   4   3    26703.71    27851.76    795.73 o
   9   4   3     1326.69     1607.00    436.02 o
  10   4   3    82897.76    87298.69   3473.95 o
  11   4   3    98940.31   105082.41   4173.38 o
  12   4   3    40766.26    40036.91   2314.04 o
  13   4   3     5481.47     6497.70    981.10 o
 -15   5   3      278.29      274.18    738.40 o
 -14   5   3    14066.86    14394.28   1245.38 o
 -13   5   3    21982.75    22743.74   2851.40 o
 -12   5   3    18216.81    18827.90   1340.43 o
 -11   5   3    10347.97    10479.72    717.30 o
 -10   5   3     5123.90     5135.92    407.97 o
  -9   5   3    33152.24    33226.69   1195.95 o
  -8   5   3    14338.01    14218.55    609.87 o
  -7   5   3   109692.61   112415.80   3248.37 o
  -6   5   3       42.41      174.47     90.86 o
  -5   5   3    43383.61    45502.71   1067.77 o
  -4   5   3     1094.08     1105.78     77.64 o
  -3   5   3    69220.20    67272.77   1091.10 o
  -2   5   3     4755.93     3492.94    109.51 o
  -1   5   3    43131.70    47140.36    788.73 o
   0   5   3     9615.20     7750.83    339.65 o
   1   5   3   201401.00   212837.33   3000.32 o
   2   5   3    20964.27    18122.27    545.57 o
   3   5   3    67740.86    66039.61    995.70 o
   4   5   3     3314.57     2866.13    100.74 o
   5   5   3    46253.21    45397.50    799.77 o
   6   5   3    35439.49    34203.82    940.18 o
   7   5   3   100924.73   100248.95   2479.70 o
   8   5   3     5484.31     5211.78    297.18 o
   9   5   3       48.19     -142.41    383.75 o
  10   5   3    23911.97    26183.06   1328.37 o
  11   5   3    45156.82    49648.86   2187.55 o
  12   5   3    21315.20    24560.26   2543.37 o
  13   5   3     2805.62     2516.97    831.37 o
 -15   6   3     1314.53     -528.72   1592.91 o
 -14   6   3     3878.26     3843.25   1443.30 o
 -13   6   3     2877.65     2833.21    719.54 o
 -12   6   3    17564.86    17827.38   1207.88 o
 -11   6   3      742.96      574.29    959.27 o
 -10   6   3    16892.94    17025.72    770.43 o
  -9   6   3      241.87      514.23    175.55 o
  -8   6   3     3155.96     3190.22    234.26 o
  -7   6   3     7628.40     7528.31    448.68 o
  -6   6   3    14152.44    13929.26    371.35 o
  -5   6   3     4442.56     3496.63    192.38 o
  -4   6   3     3392.31     3267.30    114.37 o
  -3   6   3      924.40      809.06    128.26 o
  -2   6   3     9947.75    10413.22    212.08 o
  -1   6   3    34589.68    27812.10   1179.12 o
   0   6   3       22.48      121.84     62.87 o
   1   6   3     6873.66     6446.82    313.67 o
   2   6   3     5330.70     5250.22    178.33 o
   3   6   3    10345.00     8870.38    302.30 o
   4   6   3     1420.21     1792.85     96.87 o
   5   6   3       92.20      216.23     90.54 o
   6   6   3    12039.09    12230.49    373.77 o
   7   6   3     2168.98     2739.16    218.42 o
   8   6   3     2757.58     3157.45    259.57 o
   9   6   3        8.87     -404.26    387.49 o
  10   6   3     9929.69    12243.34    875.34 o
  11   6   3      193.46     1150.06    535.90 o
  12   6   3      614.62      358.74    578.58 o
  13   6   3      687.20     1512.20    799.22 o
 -14   7   3      826.54     1434.64    818.46 o
 -13   7   3    18222.96    16028.75   1012.15 o
 -12   7   3        0.77     -882.93    441.46 o
 -11   7   3    97548.26    99349.78   3359.05 o
 -10   7   3     1452.62     1470.93    290.84 o
  -9   7   3     2074.32     1634.67    223.91 o
  -8   7   3       54.35       -6.32    152.58 o
  -7   7   3   188431.67   192935.31   4640.05 o
  -6   7   3     6698.60     5532.25    227.31 o
  -5   7   3    10262.84    10593.94    298.94 o
  -4   7   3       20.48      184.40     68.31 o
  -3   7   3   195476.31   199005.34   3088.15 o
  -2   7   3    10415.04     8466.35    288.66 o
  -1   7   3    50332.50    53790.98    938.83 o
   0   7   3      829.98      697.66     79.86 o
   1   7   3   129524.57   136681.94   2447.01 o
   2   7   3    16850.20    15494.88    424.26 o
   3   7   3    52690.63    50367.07    873.86 o
   4   7   3     3349.20     2426.77    118.86 o
   5   7   3    66154.27    64697.82   1122.81 o
   6   7   3     8344.15     7783.91    344.72 o
   7   7   3    61065.47    58171.81   1363.61 o
   8   7   3     7907.79     7944.49    407.88 o
   9   7   3    19014.67    21783.10   1152.47 o
  10   7   3     7099.72     7942.29    731.48 o
  11   7   3    54619.65    53238.84   2339.66 o
  12   7   3     5890.24     7197.28    825.20 o
  13   7   3     1776.62     3784.05   1169.97 o
 -14   8   3      291.15     -689.09    584.34 o
 -13   8   3     9555.20     9531.09    809.47 o
 -12   8   3    18326.40    17719.35   1078.56 o
 -11   8   3     1849.31      892.26    656.76 o
 -10   8   3     3214.58     3985.57    454.75 o
  -9   8   3    16298.56    16606.80    554.45 o
  -8   8   3    45654.13    43235.59   1149.71 o
  -7   8   3      347.39       50.12    148.54 o
  -6   8   3     9995.66    10378.79    363.15 o
  -5   8   3    25949.31    22901.75    638.73 o
  -4   8   3    38096.09    34694.78    642.41 o
  -3   8   3       96.84       19.60     61.37 o
  -2   8   3    31748.25    32697.38    547.67 o
  -1   8   3    27589.66    23862.50    777.07 o
   0   8   3    33443.44    34938.83    597.01 o
   1   8   3     1313.60      785.81     87.87 o
   2   8   3    56038.79    54958.66    915.34 o
   3   8   3    28802.26    25308.06    632.99 o
   4   8   3    10060.52    11568.77    280.53 o
   5   8   3      105.51       36.65    118.85 o
   6   8   3    57883.26    54322.20   1071.68 o
   7   8   3    19890.36    20136.98    660.05 o
   8   8   3       68.18      -58.90    294.01 o
   9   8   3      709.01      355.02    441.44 o
  10   8   3    25325.59    25982.60   1372.41 o
  11   8   3     9750.67    11517.85    933.62 o
  12   8   3     3777.97     2183.76    662.95 o
  13   8   3     4280.37     3639.92    774.08 o
 -14   9   3    16453.30    14171.96    998.42 o
 -13   9   3       93.85      743.99    562.89 o
 -12   9   3     4970.60     5414.43    663.08 o
 -11   9   3    15218.73    14612.50    967.64 o
 -10   9   3     7158.35     6205.78    496.75 o
  -9   9   3     7256.64     4888.52    304.38 o
  -8   9   3    19170.31    19800.08    631.00 o
  -7   9   3    16307.73    18104.02    627.57 o
  -6   9   3     1605.50     1115.27    171.64 o
  -5   9   3     7298.47     5647.03    218.68 o
  -4   9   3     9930.52     7933.37    210.35 o
  -3   9   3      256.53      300.79     78.91 o
  -2   9   3      221.73      364.36     81.75 o
  -1   9   3    26177.68    28389.20    485.72 o
   0   9   3     7483.16     6019.64    207.75 o
   1   9   3       44.94      177.11     83.80 o
   2   9   3     1640.14     1414.15    113.81 o
   3   9   3     3828.20     4410.68    162.67 o
   4   9   3     8571.63     6895.42    233.56 o
   5   9   3      175.57      141.33    100.87 o
   6   9   3      104.02      -78.54    115.66 o
   7   9   3      612.37      944.74    199.87 o
   8   9   3     7457.11     5969.20    624.14 o
   9   9   3      149.88     -108.09    498.42 o
  10   9   3     1332.41      866.36    530.08 o
  11   9   3     1849.63     1399.87    595.01 o
  12   9   3     9799.62     8662.26    910.93 o
  13   9   3       83.62     -382.02    672.76 o
 -14  10   3     5228.92     4417.53    758.97 o
 -13  10   3    24189.05    22241.72   1342.34 o
 -12  10   3    17499.19    20015.77   1220.04 o
 -11  10   3      265.62      -49.18    490.68 o
 -10  10   3    23329.29    24138.95   1279.69 o
  -9  10   3    26966.73    23621.88   1042.43 o
  -8  10   3       47.44      -90.42    196.11 o
  -7  10   3    11193.55     9220.49    472.93 o
  -6  10   3    41996.07    44936.30   1163.46 o
  -5  10   3     6895.66     5281.88    208.58 o
  -4  10   3     3223.15     3395.49    150.01 o
  -3  10   3    12956.26    12078.61    492.24 o
  -2  10   3     2389.24     2587.43    135.59 o
  -1  10   3       19.87      -58.67     88.68 o
   0  10   3    10055.00    11179.12    298.11 o
   1  10   3      601.25      641.88    104.29 o
   2  10   3      849.14      925.36    117.39 o
   3  10   3      901.92      705.57    104.16 o
   4  10   3      549.52      734.34    139.85 o
   5  10   3     1735.02     1050.51    134.78 o
   6  10   3      330.30      -63.48    125.13 o
   7  10   3     4573.94     3323.62    289.74 o
   8  10   3      585.09     1020.92    393.93 o
   9  10   3     1633.85     1533.91    533.99 o
  10  10   3    11057.87    14343.56   1024.76 o
  11  10   3     8252.07     8423.94   1026.37 o
  12  10   3       87.70      136.49    716.70 o
 -14  11   3    11666.23    10624.26   1649.54 o
 -13  11   3     9169.80     9428.76   1133.87 o
 -12  11   3    18942.67    15204.06   1297.73 o
 -11  11   3       43.37      680.58    538.59 o
 -10  11   3      280.11      -41.83    517.02 o
  -9  11   3    35672.71    40529.70   1853.43 o
  -8  11   3    25287.04    21146.77    760.79 o
  -7  11   3    23472.66    21151.29    665.02 o
  -6  11   3    10035.09     7304.14    330.90 o
  -5  11   3    28110.14    32377.37    742.95 o
  -4  11   3      932.51      657.88    102.94 o
  -3  11   3   111622.16   118489.88   1976.02 o
  -2  11   3     7293.36     6145.50    237.84 o
  -1  11   3       44.27       42.94    103.88 o
   0  11   3    11271.21     9569.76    293.80 o
   1  11   3    90312.27    91934.63   1612.58 o
   2  11   3     4590.12     3645.96    175.41 o
   3  11   3    41723.30    44980.41    838.25 o
   4  11   3     4091.86     3567.14    209.20 o
   5  11   3    12109.10    10076.06    300.01 o
   6  11   3    32973.54    26323.09    594.62 o
   7  11   3    55575.37    60619.77   1663.30 o
   8  11   3     4097.04     4048.32    449.44 o
   9  11   3     1073.56     2644.71    774.73 o
  10  11   3    19360.06    16936.27   1147.16 o
  11  11   3    11742.47    13018.17   1066.72 o
  12  11   3    18205.59    14951.16   1250.57 o
 -14  12   3     3515.66     5520.78    836.58 o
 -13  12   3    14121.00    13470.96   1092.73 o
 -12  12   3    44581.78    45105.53   2707.56 o
 -11  12   3     5516.31     3568.74    652.26 o
 -10  12   3      168.18     -243.81    474.69 o
  -9  12   3     3928.27     3712.60    734.31 o
  -8  12   3   153090.27   158944.16   4609.60 o
  -7  12   3    17080.54    13386.83    535.27 o
  -6  12   3    32153.62    29505.09    691.82 o
  -5  12   3     6019.27     4801.77    196.79 o
  -4  12   3   153464.13   163522.16   3004.71 o
  -3  12   3     2581.79     2183.00    165.16 o
  -2  12   3   211555.98   223552.78   3524.35 o
  -1  12   3    21765.28    19149.58    642.76 o
   0  12   3    54695.28    55749.33   1006.55 o
   1  12   3    18246.48    16332.96    430.60 o
   2  12   3   253930.45   265173.75   4160.68 o
   3  12   3      886.77      495.87    123.61 o
   4  12   3     6857.52     8770.25    304.01 o
   5  12   3    46071.84    39991.64    768.91 o
   6  12   3   160024.77   156848.00   3921.62 o
   7  12   3    20969.35    19763.46   1054.38 o
   8  12   3    36984.64    42083.73   2265.35 o
   9  12   3    11538.19    10329.25   1152.70 o
  10  12   3    22149.80    25352.55   1461.12 o
  11  12   3    44152.02    44836.22   2541.72 o
  12  12   3    36581.69    41130.72   2094.56 o
 -13  13   3     9911.27     9578.19    999.08 o
 -12  13   3     6676.42     6454.73    827.36 o
 -11  13   3     1969.76     1723.77    614.70 o
 -10  13   3     1016.80      208.63    520.77 o
  -9  13   3    21553.30    23325.60   1624.16 o
  -8  13   3     1622.57     3538.91    553.53 o
  -7  13   3    35561.28    35983.98   1073.53 o
  -6  13   3    11706.24    10662.28    395.63 o
  -5  13   3     5995.82     7005.15    246.29 o
  -4  13   3     3594.68     3380.09    253.99 o
  -3  13   3    85979.62    88286.66   1621.38 o
  -2  13   3     1071.95     1579.45    232.10 o
  -1  13   3    16689.84    16627.96    404.35 o
   0  13   3    44549.42    41510.18   1081.69 o
   1  13   3    67577.87    70167.64   1232.89 o
   2  13   3      784.22     2110.86    238.89 o
   3  13   3    62646.96    64110.21   1240.14 o
   4  13   3    18044.43    15128.75    424.37 o
   5  13   3     9919.47    10874.29    341.59 o
   6  13   3    15879.98    17645.39   1010.18 o
   7  13   3    53394.80    54989.76   1617.53 o
   8  13   3      652.98      -63.89    408.90 o
   9  13   3     2199.80     2018.28    536.38 o
  10  13   3    14055.22    16556.32   1174.32 o
  11  13   3    19562.86    24355.72   1526.60 o
  12  13   3     2809.01     3235.53    794.69 o
 -13  14   3      213.96     -475.88    653.55 o
 -12  14   3    26774.98    26318.19   2533.79 o
 -11  14   3     3433.14     5422.33    763.89 o
 -10  14   3    13904.49    13626.09   1043.69 o
  -9  14   3     1960.94     2957.86    752.90 o
  -8  14   3    10578.13     8730.81   1007.20 o
  -7  14   3     5668.08     8189.54    773.18 o
  -6  14   3    34670.80    34143.41   1051.06 o
  -5  14   3    21943.93    19477.50    582.87 o
  -4  14   3     5674.70     6616.08    269.44 o
  -3  14   3     3996.96     5259.44    491.99 o
  -2  14   3    29363.85    31130.69    660.80 o
  -1  14   3    46708.51    41113.33   1114.82 o
   0  14   3     4346.84     5038.56    242.21 o
   1  14   3      492.97     2097.63    264.91 o
   2  14   3    33190.35    34061.30    727.31 o
   3  14   3    24926.13    23870.25    989.31 o
   4  14   3     8624.60     8968.11    324.78 o
   5  14   3     5069.42     5561.12    275.72 o
   6  14   3    27064.09    24177.12    756.39 o
   7  14   3    16244.31    14845.92    648.20 o
   8  14   3      266.78     -243.42    416.92 o
   9  14   3      936.66      923.23    534.42 o
  10  14   3    34535.18    34318.93   1814.59 o
  11  14   3     2045.09     2791.59    815.63 o
  12  14   3      383.60      152.69    712.90 o
 -13  15   3    23739.38    19823.27   1406.21 o
 -12  15   3      416.29      360.61    670.54 o
 -11  15   3    88301.48    90813.25   3790.24 o
 -10  15   3     8462.09     8813.84    897.38 o
  -9  15   3     6668.66     5033.69    877.37 o
  -8  15   3     1162.24     1612.70   1689.72 o
  -7  15   3   178567.00   175714.48   5022.85 o
  -6  15   3    12482.13    11212.87    558.59 o
  -5  15   3      251.82      130.01    147.52 o
  -4  15   3     5646.46     5554.09    258.09 o
  -3  15   3   186804.92   192263.03   3664.77 o
  -2  15   3    18185.79    16023.62    572.02 o
  -1  15   3    30668.24    31040.88    666.15 o
   0  15   3     8173.53     6782.98    279.99 o
   1  15   3   177062.14   183195.17   3120.62 o
   2  15   3    17698.29    17115.04    474.94 o
   3  15   3    62108.95    61517.00   1240.85 o
   4  15   3     9246.18     8235.68    320.11 o
   5  15   3    99608.41   100027.44   2896.32 o
   6  15   3     9849.69     9408.85    424.78 o
   7  15   3    69115.03    61465.51   2307.66 o
   8  15   3    15239.46    13521.97   1725.01 o
   9  15   3    20624.53    22634.25   1343.93 o
  10  15   3     6009.24     6611.78   1533.52 o
  11  15   3    64547.90    61352.82   2812.15 o
 -12  16   3    32153.83    27674.17   1699.83 o
 -11  16   3      155.43      809.86    937.55 o
 -10  16   3      307.34      550.36    763.53 o
  -9  16   3    17622.30    15856.33   1417.36 o
  -8  16   3    48219.40    41267.34   3511.44 o
  -7  16   3      396.59     1332.22    311.46 o
  -6  16   3    19601.35    20698.47    739.91 o
  -5  16   3    17769.22    15668.24    550.03 o
  -4  16   3    57511.51    55636.78   1063.95 o
  -3  16   3      371.95      589.26    178.20 o
  -2  16   3    48717.03    51435.19   1044.13 o
  -1  16   3    14136.30    12030.76    406.31 o
   0  16   3    22678.76    23300.34    571.07 o
   1  16   3      839.48      590.85    185.41 o
   2  16   3    73826.35    74837.21   1496.66 o
   3  16   3    24185.29    25325.48    781.76 o
   4  16   3     2690.95     2998.17    251.35 o
   5  16   3       60.32      117.27    227.20 o
   6  16   3    56833.77    50512.42   1755.00 o
   7  16   3    18009.31    17588.64    892.51 o
   8  16   3     1852.16      446.58    531.89 o
   9  16   3     1689.38     1415.73    576.08 o
  10  16   3    27063.57    26799.59   1572.58 o
  11  16   3    12041.83    15307.26   1927.75 o
 -12  17   3     2468.86     2681.66    806.11 o
 -11  17   3    10484.00    11967.44   1323.74 o
 -10  17   3     6970.79     5143.45   1008.12 o
  -9  17   3     7621.57     5878.23   1006.05 o
  -8  17   3     8021.88     9436.26   1113.86 o
  -7  17   3     2611.38     2577.59    587.89 o
  -6  17   3      970.26      446.70    206.68 o
  -5  17   3    11843.12    11328.36    467.93 o
  -4  17   3     3049.12     2796.26    228.69 o
  -3  17   3     1665.44      853.78    202.50 o
  -2  17   3      506.29      802.48    205.65 o
  -1  17   3     8000.24     8790.03    363.64 o
   0  17   3     2894.56     2282.82    220.22 o
   1  17   3     1936.06     1512.27    212.77 o
   2  17   3      462.46     1016.94    215.31 o
   3  17   3      311.85      422.49    213.12 o
   4  17   3      496.28     -217.00    235.56 o
   5  17   3        1.42       82.74    245.29 o
   6  17   3      257.11      753.37    245.50 o
   7  17   3      314.72     -397.81    349.35 o
   8  17   3     4101.58     2618.23    483.36 o
   9  17   3      277.78     -143.63    496.55 o
  10  17   3       17.76      831.89    621.62 o
  11  17   3     1000.65     1977.31    785.02 o
 -12  18   3    25237.25    28802.50   1773.63 o
 -11  18   3     1645.82     1061.59    740.58 o
 -10  18   3    26045.99    28341.61   2065.01 o
  -9  18   3     3089.49     1389.96    820.30 o
  -8  18   3     5128.17     4621.68    933.45 o
  -7  18   3    11454.88     9276.77    770.84 o
  -6  18   3    35492.52    36464.38   1889.35 o
  -5  18   3      343.14      -58.64    247.63 o
  -4  18   3      316.79      264.54    221.57 o
  -3  18   3     3219.02     2728.01    269.96 o
  -2  18   3    13318.08    16070.44    541.12 o
  -1  18   3    13668.15    13311.41    464.15 o
   0  18   3      600.78      607.10    224.75 o
   1  18   3      604.30      228.32    197.75 o
   2  18   3     2943.65     2844.25    276.96 o
   3  18   3     3919.72     4395.58    372.83 o
   4  18   3     1453.26     2649.20    338.04 o
   5  18   3     1291.14     1062.55    312.15 o
   6  18   3    12141.50    13066.65   1126.48 o
   7  18   3      272.34      149.36    395.44 o
   8  18   3     2790.77     2861.49    550.31 o
   9  18   3       20.07     -649.80    509.58 o
  10  18   3    17976.82    22679.98   2527.81 o
 -11  19   3    11523.17    11820.87   1458.64 o
 -10  19   3     5831.79     3171.67   1011.54 o
  -9  19   3    11831.37    17059.32   4734.73 o
  -8  19   3     2948.67      797.41    465.39 o
  -7  19   3     1696.77     1942.22    416.02 o
  -6  19   3    40046.97    36123.31   1515.26 o
  -5  19   3    12780.52    15012.46    897.10 o
  -4  19   3     1025.79      428.08    290.74 o
  -3  19   3     4758.17     5534.64    474.58 o
  -2  19   3    20520.54    21936.72    951.26 o
  -1  19   3      284.46      223.00    215.77 o
   0  19   3    34663.64    32930.77    836.92 o
   1  19   3     3546.32     3554.31    307.51 o
   2  19   3      396.11      827.65    279.27 o
   3  19   3     7933.48    10319.23    539.25 o
   4  19   3    30841.05    30509.87   1673.64 o
   5  19   3     2417.74     3658.69    486.72 o
   6  19   3     5422.36     3514.83    502.97 o
   7  19   3     7385.77     9375.63   1630.45 o
   8  19   3     1399.86     1835.08    623.37 o
   9  19   3    11428.88    15427.41   1839.33 o
  10  19   3     9754.79     5691.21    843.31 o
 -11  20   3     9697.35     7705.96   1032.51 o
 -10  20   3     1943.57     3091.00   1075.23 o
  -9  20   3     2661.03     1203.87   1311.29 o
  -8  20   3    29064.81    29402.17   2258.78 o
  -7  20   3    15907.71    10447.16   1255.93 o
  -6  20   3     4352.06     2060.22    377.13 o
  -5  20   3    27557.63    25152.54   1005.29 o
  -4  20   3    40827.31    43971.32   1391.14 o
  -3  20   3      102.61     -343.56    272.67 o
  -2  20   3    44377.63    44553.68   1167.79 o
  -1  20   3    59318.04    55852.08   1387.95 o
   0  20   3     4557.55     4462.42    375.42 o
   1  20   3    12361.45    11465.25    581.43 o
   2  20   3    67037.71    71571.56   1707.85 o
   3  20   3     9471.58     8675.87    529.39 o
   4  20   3    12043.04    14819.13    718.87 o
   5  20   3    45434.67    44311.14   1967.89 o
   6  20   3    26348.56    24572.34   1416.79 o
   7  20   3      531.44     -658.65    420.11 o
   8  20   3    25557.85    30155.16   1639.27 o
   9  20   3    16804.20    13278.42   1086.40 o
 -10  21   3     4253.97     1924.11   1018.52 o
  -9  21   3     4345.29     2277.16    995.44 o
  -8  21   3       11.48      177.33    771.34 o
  -7  21   3    13283.25    14493.28   2017.85 o
  -6  21   3    11939.81     9946.01    887.50 o
  -5  21   3     1993.40     1516.84    423.99 o
  -4  21   3    10266.48     9731.00    581.37 o
  -3  21   3    29878.03    30616.13    978.12 o
  -2  21   3     7677.88     9337.75    671.21 o
  -1  21   3     6370.12     6136.25    431.82 o
   0  21   3    30323.96    30829.72    955.83 o
   1  21   3    21718.55    23607.53    787.56 o
   2  21   3      286.53     2397.26    359.63 o
   3  21   3    25953.13    25596.04    962.29 o
   4  21   3    26828.77    24072.68   1375.20 o
   5  21   3      975.55     1214.41    420.99 o
   6  21   3     6718.40     6548.85    577.55 o
   7  21   3    23528.15    20283.29   3081.30 o
   8  21   3     4057.46     2706.95    708.10 o
   9  21   3     2206.55     2043.21    711.01 o
 -10  22   3     3784.48     2824.69   1080.87 o
  -9  22   3     2366.34     2296.04   1014.29 o
  -8  22   3     7700.72     6239.15    811.40 o
  -7  22   3      795.82     2289.22    525.35 o
  -6  22   3    13585.30    12469.02   1233.11 o
  -5  22   3     6718.87     5451.15    543.03 o
  -4  22   3     9218.05     8645.90    580.24 o
  -3  22   3       59.27     3454.12    513.60 o
  -2  22   3    16495.72    16263.54    706.75 o
  -1  22   3    19150.30    16709.13    665.59 o
   0  22   3     4030.09     4096.89    392.62 o
   1  22   3      625.18     3165.64    424.59 o
   2  22   3    23055.53    23095.02    854.91 o
   3  22   3     8950.10     8460.42    575.67 o
   4  22   3     1306.67      494.68    424.96 o
   5  22   3     1657.34     2508.85    478.20 o
   6  22   3    19604.90    16821.41   1590.61 o
   7  22   3    11394.38    10704.31   1232.15 o
   8  22   3       53.05    -1187.46    593.73 o
  -9  23   3     7742.76     7329.68   2024.14 o
  -8  23   3     2061.39     1729.64    702.14 o
  -7  23   3    89166.38    86505.25   3253.31 o
  -6  23   3     2996.46     2771.79    493.75 o
  -5  23   3      412.75     -204.66    401.55 o
  -4  23   3      307.56      160.54    425.76 o
  -3  23   3   120144.56   117607.63   3099.68 o
  -2  23   3     1731.45     1690.13    380.34 o
  -1  23   3    13391.20    13250.37    642.43 o
   0  23   3     1070.74      759.22    328.51 o
   1  23   3   105787.38   105943.12   2555.31 o
   2  23   3     7545.96     7805.13    581.02 o
   3  23   3    41965.43    41982.73   1653.95 o
   4  23   3     1990.65     1664.36    479.56 o
   5  23   3    46427.14    45806.70   1736.01 o
   6  23   3    11633.32    10332.36    897.62 o
   7  23   3    44266.60    31047.29  12840.08 o
  -8  24   3    27302.81    22984.51   1487.46 o
  -7  24   3     1121.39     2535.79    696.47 o
  -6  24   3     6152.02     5189.18    602.75 o
  -5  24   3      912.79      755.76    458.21 o
  -4  24   3    30976.18    30810.21   1226.07 o
  -3  24   3     1074.25     2870.49    452.64 o
  -2  24   3    33359.19    29335.81   1085.50 o
  -1  24   3     1293.69     1243.39    371.17 o
   0  24   3    10795.73     9276.01    607.26 o
   1  24   3     1382.98     2213.84    398.31 o
   2  24   3    50388.95    48671.37   1515.87 o
   3  24   3     1770.00     1552.70    460.69 o
   4  24   3        0.38      -17.77    433.60 o
   5  24   3     1184.27     1652.13    512.16 o
   6  24   3    29726.14    27718.71   2032.41 o
   7  24   3     7094.03     5366.21   1543.81 o
  -7  25   3     6554.91     7708.85   1481.18 o
  -6  25   3     3984.00     4133.36    595.21 o
  -5  25   3     5290.35     4822.64    649.97 o
  -4  25   3      387.54      402.59    467.56 o
  -3  25   3      381.32      214.04    464.53 o
  -2  25   3     4367.02     5732.05    652.52 o
  -1  25   3     1575.43     1291.61    417.17 o
   0  25   3     2197.00     1694.91    421.15 o
   1  25   3      244.89     -255.29    406.83 o
   2  25   3     1097.85     2476.63    450.98 o
   3  25   3        0.11     -257.19    441.11 o
   4  25   3     1853.22     1078.37    497.62 o
   5  25   3     2674.00     2740.04    976.29 o
   6  25   3      307.50     1305.91    873.46 o
  -6  26   3    30251.75    35163.75   2611.65 o
  -5  26   3     9143.31     9810.08    926.69 o
  -4  26   3     1852.91     1226.11    538.03 o
  -3  26   3     2932.04     2261.15    539.28 o
  -2  26   3    22298.08    24269.48   1336.46 o
  -1  26   3    24647.90    25370.22   1354.61 o
   0  26   3     2383.59     2316.45    461.89 o
   1  26   3      586.35      235.28    450.22 o
   2  26   3    13955.47    16095.73    891.84 o
   3  26   3    16095.56    16734.12    924.00 o
   4  26   3     3169.09     3885.95    837.45 o
   5  26   3     3297.46     3487.22   1003.61 o
  -5  27   3     3376.00     3392.53   1005.38 o
  -4  27   3     6658.04     6080.79    912.32 o
  -3  27   3     1881.50     1551.36    677.45 o
  -2  27   3    24655.14    23659.07   1085.65 o
  -1  27   3      289.04      281.74    475.24 o
   0  27   3    27941.52    30350.32   1255.69 o
   1  27   3     1506.19      859.73    484.38 o
   2  27   3     2418.74     2059.57    582.25 o
   3  27   3      412.00     -378.32    829.81 o
   4  27   3    29228.84    28433.48   1971.44 o
  -3  28   3      135.64     -392.95    798.00 o
  -2  28   3     9739.50    10792.13   1017.33 o
  -1  28   3    26947.50    24863.06   1393.80 o
   0  28   3      373.29     -253.01    587.34 o
   1  28   3    10155.13     8639.44    866.37 o
   2  28   3    14065.14    12830.56   1364.13 o
 -13   0   4    48156.27    46414.39   3713.86 o
 -12   0   4    22934.28    25292.94   2411.37 o
 -11   0   4     6509.81     7498.12   1232.08 o
 -10   0   4      168.52       70.40    633.64 o
  -9   0   4    18553.52    18393.26   1672.11 o
  -8   0   4     5680.34     5104.35    844.86 o
  -7   0   4    80670.79    73397.05   4752.33 o
  -6   0   4     1638.69     1513.70    457.63 o
  -5   0   4     6517.46     6248.43    686.45 o
  -4   0   4     3353.29     3689.67    259.81 o
  -3   0   4    62580.23    57333.67   1396.31 o
  -2   0   4    15570.70    16965.22    386.96 o
  -1   0   4     1178.81      464.53     70.46 o
   0   0   4   102335.77   109567.47   2242.05 o
   1   0   4     6291.06     5047.17    168.68 o
   2   0   4    11887.21    13530.28    333.93 o
   3   0   4    10845.51     8870.62    287.43 o
   4   0   4   151645.59   154120.03   3306.23 o
   5   0   4     5059.80     4605.80    245.02 o
   6   0   4     7619.76     8128.00    398.65 o
   7   0   4    26982.03    27263.05   1795.32 o
   8   0   4    72864.38    75724.80   2930.80 o
   9   0   4    27775.86    27475.49   2305.76 o
  10   0   4    51136.03    57819.97   4259.49 o
  11   0   4     6667.21     9381.45   1390.50 o
  12   0   4     8487.20    10455.12   1548.91 o
  13   0   4    46685.79    53648.48   4171.49 o
 -14   1   4    10132.11    10648.73   1812.92 o
 -13   1   4      126.77     -422.43   1020.87 o
 -12   1   4    34132.96    33967.48   2040.68 o
 -11   1   4      187.63      995.62    580.84 o
 -10   1   4       77.55       21.76    447.54 o
  -9   1   4     1331.53      413.63    435.61 o
  -8   1   4    43817.64    38818.81   2120.95 o
  -7   1   4    16118.51    14626.25    932.45 o
  -6   1   4    12678.52    12396.85    771.35 o
  -5   1   4      626.12      819.13    240.55 o
  -4   1   4    10425.80     8560.07    341.97 o
  -3   1   4    23385.42    23000.65    384.50 o
  -2   1   4    12056.63    10572.96    227.35 o
  -1   1   4    80555.38    86292.22   1218.01 o
   0   1   4      391.13      133.92     39.62 o
   1   1   4    69636.88    72299.91   1066.97 o
   2   1   4     1495.82      964.40     55.91 o
   3   1   4    78621.95    82095.27   1159.33 o
   4   1   4     3839.24     3136.52    104.23 o
   5   1   4     2167.31     2198.86    138.15 o
   6   1   4    12384.42    10795.93    374.32 o
   7   1   4    51378.94    52741.91   1473.85 o
   8   1   4    27357.93    26530.21    833.15 o
   9   1   4    19156.71    19689.49   1584.11 o
  10   1   4      863.48     1082.12    621.92 o
  11   1   4     1568.35     1654.51    696.97 o
  12   1   4    29904.67    30767.96   1934.59 o
  13   1   4    12230.63    13125.56   1223.60 o
 -14   2   4    12050.93    12584.87   1936.13 o
 -13   2   4    18823.30    18815.69   2235.35 o
 -12   2   4    63126.35    61217.01   4435.50 o
 -11   2   4     4948.39     2604.98    932.86 o
 -10   2   4     7548.38     9542.18    904.47 o
  -9   2   4     3787.97     3229.19    572.11 o
  -8   2   4   180957.55   178550.28   7856.94 o
  -7   2   4    13739.03    13525.89    889.82 o
  -6   2   4    22945.46    21727.62   1156.67 o
  -5   2   4     1884.19     1933.87    289.87 o
  -4   2   4   276645.13   287093.66   6340.68 o
  -3   2   4       29.42       36.80     35.50 o
  -2   2   4   379198.88   403061.81   6333.30 o
  -1   2   4    16640.71    14283.68    388.32 o
   0   2   4   299244.75   323680.44   4622.61 o
   1   2   4    15031.28    11636.82    258.49 o
   2   2   4   304595.66   310484.16   4431.65 o
   3   2   4     4431.14     3306.83     99.23 o
   4   2   4     3500.13     3788.91    114.15 o
   5   2   4    27340.43    23587.89    470.00 o
   6   2   4   190213.38   190656.75   3945.83 o
   7   2   4    28541.91    26343.01    759.43 o
   8   2   4     3373.16     3595.84    275.27 o
   9   2   4     2128.54     2264.53    695.25 o
  10   2   4    35270.45    36591.89   2086.92 o
  11   2   4    28339.25    27513.47   1753.69 o
  12   2   4     5299.41     6609.52    945.89 o
  13   2   4     2082.26     3409.69    877.37 o
 -15   3   4      130.36        0.00   1179.28 o
 -14   3   4      166.37      756.85   1161.68 o
 -13   3   4    53019.05    53138.05   4083.48 o
 -12   3   4     3715.93     3089.16    591.61 o
 -11   3   4    11238.85     9768.67   1408.10 o
 -10   3   4     2132.19     1337.69    721.65 o
  -9   3   4    56343.21    57133.53   3942.67 o
  -8   3   4     3153.44     2252.64    240.83 o
  -7   3   4    99569.00    96153.62   3124.73 o
  -6   3   4     1510.60     1199.73    170.65 o
  -5   3   4    56840.56    57313.02   1309.65 o
  -4   3   4     1697.33     1331.00     92.25 o
  -3   3   4   109828.21   110435.45   1755.04 o
  -2   3   4      619.35      383.96     43.90 o
  -1   3   4      554.98      714.80     86.26 o
   0   3   4     1778.30     1597.23     67.81 o
   1   3   4   179470.23   187451.45   2724.38 o
   2   3   4    20579.94    16890.81    343.11 o
   3   3   4    12134.58    11934.24    230.31 o
   4   3   4     7676.90     6490.81    149.86 o
   5   3   4    92540.72    90709.98   1527.83 o
   6   3   4    43269.93    39094.00    858.87 o
   7   3   4    29979.23    29359.49    829.25 o
   8   3   4      177.74      224.61    207.11 o
   9   3   4    24696.91    24881.31   1542.69 o
  10   3   4    32624.30    34876.18   2050.54 o
  11   3   4    19689.48    21104.86   1512.14 o
  12   3   4     2134.77     1425.70    759.20 o
  13   3   4     3493.20     4953.02    963.06 o
 -15   4   4      414.21       30.62   1064.87 o
 -14   4   4      317.26     -520.00    800.86 o
 -13   4   4     1918.72     1638.87   1452.10 o
 -12   4   4     2097.04     1197.62   1566.51 o
 -11   4   4       15.42     -627.38    313.69 o
 -10   4   4      100.15       96.07    524.98 o
  -9   4   4     4827.55     3737.44    378.31 o
  -8   4   4     1069.72      439.83    262.01 o
  -7   4   4      804.52      972.14    148.65 o
  -6   4   4       73.55      196.43    100.00 o
  -5   4   4     4464.45     3389.10    257.26 o
  -4   4   4     2699.04     2993.77    115.29 o
  -3   4   4     2826.29     2341.12     85.37 o
  -2   4   4     1218.86     1207.67     63.58 o
  -1   4   4     2764.31     1960.38     90.48 o
   0   4   4    14469.90    16393.13    276.96 o
   1   4   4     1015.00      728.42     68.68 o
   2   4   4      275.97      403.59     55.23 o
   3   4   4     1573.28     1156.54     79.42 o
   4   4   4       32.65      217.11     60.66 o
   5   4   4     1085.50     1525.80    119.69 o
   6   4   4     2217.56     2413.76    164.68 o
   7   4   4     2846.10     2488.43    224.08 o
   8   4   4      639.43      940.75    208.05 o
   9   4   4      933.49     1049.48    512.88 o
  10   4   4      264.24     -183.34    479.13 o
  11   4   4      723.00     1468.31    708.11 o
  12   4   4      837.74      441.47    756.45 o
  13   4   4      948.13     1271.66    852.48 o
 -15   5   4     2813.22     2954.82    803.97 o
 -14   5   4     6355.56     6616.13   1830.53 o
 -13   5   4    55429.95    50789.89   2733.95 o
 -12   5   4    18795.23    17008.28   1264.47 o
 -11   5   4    36225.96    34223.10   1544.72 o
 -10   5   4       69.59      260.96    226.26 o
  -9   5   4    61173.98    63001.86   2106.90 o
  -8   5   4    19729.25    17246.28    704.67 o
  -7   5   4   171151.09   168773.53   4816.54 o
  -6   5   4     1491.34     1087.04    121.84 o
  -5   5   4    21913.96    22386.42    545.37 o
  -4   5   4      884.87      831.76     66.36 o
  -3   5   4   287261.81   296820.06   4505.32 o
  -2   5   4     1717.35     1382.60     72.86 o
  -1   5   4      944.68     1239.29     73.11 o
   0   5   4     2810.47     2317.95    134.30 o
   1   5   4   183302.05   193168.81   2764.65 o
   2   5   4    22884.93    18358.32    388.32 o
   3   5   4   101521.74   101564.92   1576.85 o
   4   5   4      369.84      377.28     68.54 o
   5   5   4   136019.22   134694.05   2244.23 o
   6   5   4    34356.05    31775.96    729.42 o
   7   5   4    73146.02    71251.85   1627.35 o
   8   5   4     3477.96     3290.42    291.73 o
   9   5   4    17768.69    20284.15   1110.65 o
  10   5   4    11377.33    14141.01    961.76 o
  11   5   4    52762.02    54350.04   2946.85 o
  12   5   4    14675.94    17464.10   3669.85 o
  13   5   4     2394.34     3859.92    932.21 o
 -15   6   4      254.37      367.89    792.05 o
 -14   6   4    14030.30    12914.02   2252.95 o
 -13   6   4    26528.31    26614.43   2472.97 o
 -12   6   4   106012.68   113870.21   5419.34 o
 -11   6   4     4933.79     4401.98    985.67 o
 -10   6   4      224.60      303.06    265.92 o
  -9   6   4    12300.88    12242.55    465.38 o
  -8   6   4   296456.56   294399.63   7668.57 o
  -7   6   4     7929.40     6548.29    308.68 o
  -6   6   4    42162.13    42592.76    951.20 o
  -5   6   4     2277.05     2036.48    114.79 o
  -4   6   4   312342.72   312635.09   4979.10 o
  -3   6   4      122.57       76.34     50.31 o
  -2   6   4   293558.13   313226.81   4949.22 o
  -1   6   4     2101.27     1680.31    113.86 o
   0   6   4   210129.23   227046.14   3966.34 o
   1   6   4     4187.88     3609.18    117.91 o
   2   6   4   389035.84   386718.66   5798.50 o
   3   6   4    22000.25    17946.05    544.76 o
   4   6   4    20022.38    21827.40    403.94 o
   5   6   4    12273.61    11420.29    269.17 o
   6   6   4   236153.58   229100.45   4370.24 o
   7   6   4    39299.32    37058.88    964.17 o
   8   6   4     5501.45     4578.64    426.37 o
   9   6   4       26.81      -83.54    423.01 o
  10   6   4    73779.80    77657.40   3178.10 o
  11   6   4    42956.11    50027.95   2233.69 o
  12   6   4     9445.54     8998.63   1088.54 o
  13   6   4     4531.79     5475.73   1020.34 o
 -15   7   4      369.32     -279.54    809.66 o
 -14   7   4    12675.36    11965.32   1191.74 o
 -13   7   4     4299.99     2925.48    550.84 o
 -12   7   4    34948.65    34340.33   1912.44 o
 -11   7   4      981.15      796.33    311.69 o
 -10   7   4     2540.35     2344.38    297.60 o
  -9   7   4     8429.15     7950.79    380.90 o
  -8   7   4    30981.44    32109.23    875.95 o
  -7   7   4    28297.96    28120.98    825.86 o
  -6   7   4    10600.72    10267.49    306.93 o
  -5   7   4     1111.25     1706.33    114.44 o
  -4   7   4    16211.23    15304.65    358.20 o
  -3   7   4    87645.68    88305.29   1441.64 o
  -2   7   4     2240.04     2025.81     98.70 o
  -1   7   4    42636.48    46017.18    691.08 o
   0   7   4      207.37      208.36     67.69 o
   1   7   4    48598.91    48645.39    864.13 o
   2   7   4     4004.98     3411.31    134.03 o
   3   7   4    99763.70    99257.19   1560.25 o
   4   7   4     4485.28     3553.38    147.54 o
   5   7   4     1826.12     1901.83    124.80 o
   6   7   4    13144.30    13460.68    361.19 o
   7   7   4    45421.33    43062.11   1051.76 o
   8   7   4    32468.69    30838.73   1455.94 o
   9   7   4     9452.37     9605.14    773.45 o
  10   7   4     2038.09     2477.41    617.12 o
  11   7   4     7362.49     6219.55    756.47 o
  12   7   4    32659.23    33460.63   1739.69 o
  13   7   4     5054.75     4163.35   1152.88 o
 -14   8   4      113.98      -91.41    760.87 o
 -13   8   4    18715.48    17991.87   1617.16 o
 -12   8   4    20438.39    21962.41   1215.42 o
 -11   8   4     4246.98     4464.88    563.41 o
 -10   8   4     2599.24     2542.53    355.46 o
  -9   8   4     6515.98     6535.52    315.99 o
  -8   8   4    10494.35    11330.38    423.30 o
  -7   8   4    37360.91    36075.30   1362.01 o
  -6   8   4     1894.24     2220.00    180.45 o
  -5   8   4      215.54       87.73     81.13 o
  -4   8   4     8440.96     8118.32    202.23 o
  -3   8   4    16058.54    13708.96    436.31 o
  -2   8   4     1538.34     1803.07    105.09 o
  -1   8   4     9381.41     7730.25    230.37 o
   0   8   4    34386.46    35634.96    566.93 o
   1   8   4     1264.74     1206.41     98.08 o
   2   8   4      189.00      365.21     78.54 o
   3   8   4       45.83       88.20     79.66 o
   4   8   4    96291.13    99081.62   1731.63 o
   5   8   4      713.62      689.77    108.45 o
   6   8   4    18341.48    18748.91    426.62 o
   7   8   4    11078.11    10401.75    515.84 o
   8   8   4    44934.93    48570.83   2088.65 o
   9   8   4     7762.35     7886.43    900.00 o
  10   8   4    61732.79    65590.31   2765.93 o
  11   8   4     2697.51     3995.84    677.91 o
  12   8   4     4533.83     7267.54    868.12 o
 -14   9   4     1223.07       38.79    574.26 o
 -13   9   4     3271.17     2053.60    741.25 o
 -12   9   4    12109.46     9497.31    814.23 o
 -11   9   4    12376.98    14547.04    959.33 o
 -10   9   4     1856.00     1287.14    338.42 o
  -9   9   4       56.96      -66.47    181.64 o
  -8   9   4     6975.43     5196.76    309.09 o
  -7   9   4     4665.40     5501.73    297.57 o
  -6   9   4    27767.91    26159.58    883.97 o
  -5   9   4       32.02      192.63    100.38 o
  -4   9   4      241.89      211.34     81.82 o
  -3   9   4       45.45      225.06     80.34 o
  -2   9   4    18276.74    15817.87    492.40 o
  -1   9   4    14677.79    16033.21    307.20 o
   0   9   4    12969.33    11579.05    437.72 o
   1   9   4     4898.96     5633.12    185.60 o
   2   9   4      335.84      198.51     88.21 o
   3   9   4    43387.22    48453.18    820.05 o
   4   9   4     4064.26     3192.98    183.33 o
   5   9   4    36806.41    38531.14    693.88 o
   6   9   4     6807.76     4851.08    209.09 o
   7   9   4     7713.66     9589.71    594.30 o
   8   9   4      597.37      860.17    432.61 o
   9   9   4    44463.73    53431.77   2317.19 o
  10   9   4      209.50      635.42    535.45 o
  11   9   4     4175.87     3023.37    675.81 o
  12   9   4     7113.76     7287.44    906.66 o
 -14  10   4    12920.61    15383.31   1265.30 o
 -13  10   4       12.61     -355.06    549.31 o
 -12  10   4     4340.00     5011.22    724.81 o
 -11  10   4     6904.29     4176.12    615.43 o
 -10  10   4    11354.01    15098.84   1597.93 o
  -9  10   4     4144.74     4080.17    437.32 o
  -8  10   4    39963.11    43574.02   1282.50 o
  -7  10   4     7400.49     4822.22    296.83 o
  -6  10   4     1970.32     3035.45    250.31 o
  -5  10   4    27277.59    24400.61    746.30 o
  -4  10   4    52677.27    56167.93   1032.15 o
  -3  10   4      761.30      730.70    103.96 o
  -2  10   4    29564.66    30775.97    542.43 o
  -1  10   4    61504.34    54752.30   1536.47 o
   0  10   4    31559.90    32869.33    599.55 o
   1  10   4    10656.71     8629.61    248.19 o
   2  10   4    46575.21    51262.57    880.23 o
   3  10   4     6643.69     5172.12    209.53 o
   4  10   4      300.18      -24.33     87.85 o
   5  10   4    38436.75    32427.17    635.01 o
   6  10   4     9290.02    10135.32    306.20 o
   7  10   4       34.23       36.01    269.01 o
   8  10   4     4065.63     6096.71    635.13 o
   9  10   4    10124.37     8764.60    792.13 o
  10  10   4      272.21      -29.24    544.30 o
  11  10   4     5193.73     3867.07    736.77 o
  12  10   4      593.85      663.01    689.54 o
 -14  11   4     3206.60      996.81    691.30 o
 -13  11   4    34096.27    38159.14   1883.77 o
 -12  11   4      110.98      110.50    537.20 o
 -11  11   4      243.31     -617.25    501.05 o
 -10  11   4     3351.21     2188.50    553.20 o
  -9  11   4    42561.85    47939.93   2106.15 o
  -8  11   4     8326.54     8790.70    442.34 o
  -7  11   4    17155.52    17864.64    626.96 o
  -6  11   4     9385.95     7242.21    259.72 o
  -5  11   4    40508.18    40981.22    906.47 o
  -4  11   4    19164.18    16179.42    498.03 o
  -3  11   4    43012.41    45902.98    809.19 o
  -2  11   4      247.22      370.26    105.42 o
  -1  11   4    13330.53    13957.19    331.68 o
   0  11   4    58480.12    52344.74   1057.24 o
   1  11   4    55971.73    57327.11   1012.67 o
   2  11   4     6529.71     6306.53    241.22 o
   3  11   4      119.15     -101.80    112.65 o
   4  11   4    46632.28    42630.47    876.42 o
   5  11   4    38102.18    38182.53    837.50 o
   6  11   4    24273.47    23156.71    632.98 o
   7  11   4      937.53      809.71    326.67 o
   8  11   4    11452.06    10331.66   1158.55 o
   9  11   4    13001.43    14007.35   1011.92 o
  10  11   4    31382.15    33034.10   1688.70 o
  11  11   4     2982.42     3221.35    739.84 o
  12  11   4     2752.31     2369.21    772.66 o
 -14  12   4     1046.97      896.36    692.51 o
 -13  12   4    13887.93    10538.98    981.60 o
 -12  12   4      721.85      318.32    570.74 o
 -11  12   4     3185.55     2690.38    696.36 o
 -10  12   4     2209.24     1635.04    554.04 o
  -9  12   4    19511.13    17723.81   1927.33 o
  -8  12   4     1249.88      849.55    278.08 o
  -7  12   4     3057.71     3128.81    280.47 o
  -6  12   4     9837.45     8026.63    298.72 o
  -5  12   4     7751.72     5583.53    215.27 o
  -4  12   4      752.02      547.24    118.09 o
  -3  12   4     5438.01     6052.20    300.94 o
  -2  12   4    20612.22    21637.21    438.77 o
  -1  12   4    11579.25     9517.58    323.37 o
   0  12   4     2769.49     2714.62    176.78 o
   1  12   4     2470.93     3951.83    303.13 o
   2  12   4    19721.42    20874.69    511.19 o
   3  12   4     9607.39     8518.39    301.66 o
   4  12   4    12593.67    14183.66    377.70 o
   5  12   4     6976.69     8190.53    277.00 o
   6  12   4     3935.25     3855.21    296.32 o
   7  12   4     6500.16     5607.65    343.12 o
   8  12   4    14927.57    15586.86   1232.15 o
   9  12   4    11461.33    14253.07   1045.59 o
  10  12   4       55.26     1068.97    610.11 o
  11  12   4     2566.76     1878.38    722.62 o
  12  12   4     5259.37     5232.68    904.01 o
 -13  13   4    45840.14    41784.50   2079.38 o
 -12  13   4    16530.03    15405.63   1144.09 o
 -11  13   4    20407.45    17588.63   1188.58 o
 -10  13   4       16.50     -325.44    494.48 o
  -9  13   4    61496.04    67244.28   4180.29 o
  -8  13   4    17906.87    15068.63    975.45 o
  -7  13   4   133864.64   131814.30   3325.27 o
  -6  13   4     2535.66     1832.90    259.84 o
  -5  13   4    32072.33    36622.55    777.34 o
  -4  13   4       44.39      882.84    137.10 o
  -3  13   4   283036.84   298485.50   5368.43 o
  -2  13   4      936.93      802.72    145.40 o
  -1  13   4     3636.86     3570.68    208.79 o
   0  13   4     3720.93     3851.86    208.70 o
   1  13   4   252013.80   260573.03   4594.61 o
   2  13   4    14106.47    13461.10    431.59 o
   3  13   4    70709.88    70306.66   1299.72 o
   4  13   4      633.96      583.13    154.51 o
   5  13   4    89265.13    85677.48   1502.68 o
   6  13   4    23961.82    21464.32    684.33 o
   7  13   4    69372.91    66705.04   1691.08 o
   8  13   4     7909.05     8402.63    936.89 o
   9  13   4     7701.28     6466.40    779.62 o
  10  13   4    15021.52    14986.18   1158.05 o
  11  13   4    38898.16    41092.82   2088.94 o
 -13  14   4    18683.50    18484.30   1315.58 o
 -12  14   4    72634.02    71435.67   3122.43 o
 -11  14   4     5605.52     5563.13    764.26 o
 -10  14   4     3245.58     2849.17    642.07 o
  -9  14   4     5804.14     6039.50    889.30 o
  -8  14   4   213671.69   222073.22  10614.74 o
  -7  14   4    11258.17    10101.23    442.09 o
  -6  14   4    21929.29    19964.58    798.26 o
  -5  14   4     1076.84      826.36    150.61 o
  -4  14   4   250350.83   261446.92   4265.49 o
  -3  14   4      339.62      381.91    168.63 o
  -2  14   4   179413.63   185892.89   3161.37 o
  -1  14   4     2036.76     1334.93    168.74 o
   0  14   4   114030.73   116628.56   1984.04 o
   1  14   4    15378.49    15855.06    532.94 o
   2  14   4   254898.06   257376.39   4479.51 o
   3  14   4     5607.71     4979.47    249.26 o
   4  14   4     2617.05     2088.10    200.43 o
   5  14   4    24818.89    25829.51   1132.58 o
   6  14   4   158901.91   149667.88   4035.99 o
   7  14   4    30065.62    29479.62   1286.45 o
   8  14   4     4507.08     4546.70    749.25 o
   9  14   4     1910.43     3429.36    739.14 o
  10  14   4    36858.47    36772.07   1915.45 o
  11  14   4    31884.09    35977.23   1931.93 o
 -13  15   4     5309.74     5160.99    903.50 o
 -12  15   4    13298.17    13542.38   1133.24 o
 -11  15   4      370.25     -195.44    595.82 o
 -10  15   4       55.57     -677.65    659.63 o
  -9  15   4    14571.75    15440.74   1356.44 o
  -8  15   4    11916.72    14413.17   1257.04 o
  -7  15   4     7412.59     7701.61    611.97 o
  -6  15   4    10537.87     9177.85    442.13 o
  -5  15   4     1092.36     1278.55    183.03 o
  -4  15   4      787.35     2711.05    218.48 o
  -3  15   4    42959.64    43205.29    878.40 o
  -2  15   4     2833.17     3105.81    274.60 o
  -1  15   4     5477.15     6391.77    279.79 o
   0  15   4     5208.62     6288.56    296.16 o
   1  15   4    13305.87    14228.01    439.83 o
   2  15   4     5800.74     6985.79    327.56 o
   3  15   4    34030.03    34522.93    788.61 o
   4  15   4      986.46     1518.08    203.05 o
   5  15   4       89.55        4.39    178.68 o
   6  15   4    18728.43    21984.14   1069.43 o
   7  15   4    12745.32    10577.52    885.94 o
   8  15   4     7704.20     5911.26    726.66 o
   9  15   4     5579.18     7275.85    866.78 o
  10  15   4     7290.62    10399.12   1100.14 o
  11  15   4      316.19     -173.57    679.54 o
 -12  16   4    32690.34    33743.59   1862.48 o
 -11  16   4     8448.29     7075.16    891.99 o
 -10  16   4     4087.81     3901.30    901.75 o
  -9  16   4      123.18       99.42    688.65 o
  -8  16   4    23539.06    22991.92   1697.20 o
  -7  16   4    15979.79    15904.98    926.93 o
  -6  16   4     4066.66     5166.67    371.14 o
  -5  16   4    10141.16     8607.05    358.77 o
  -4  16   4    26995.91    27455.56    644.39 o
  -3  16   4     4873.78     5917.32    370.05 o
  -2  16   4      891.90      860.81    202.82 o
  -1  16   4    25887.83    25058.07    982.14 o
   0  16   4    44777.88    47630.41    965.88 o
   1  16   4      354.15      787.88    186.19 o
   2  16   4     6696.61     7481.41    339.89 o
   3  16   4     3043.69     3918.16    274.70 o
   4  16   4    53380.80    59269.43   1258.85 o
   5  16   4      524.07      934.35    254.88 o
   6  16   4    37054.47    37007.79   1928.13 o
   7  16   4      380.76      -79.71    332.18 o
   8  16   4    21893.26    25186.57   1658.11 o
   9  16   4     1325.10      516.69    737.48 o
  10  16   4    58431.34    65067.17   2932.92 o
  11  16   4      574.52      927.03    732.70 o
 -12  17   4      665.22    -1204.14    663.71 o
 -11  17   4    33416.38    36225.04   1935.70 o
 -10  17   4     9331.80     9236.47   1157.47 o
  -9  17   4     1255.41     -948.69    677.53 o
  -8  17   4      191.39     -722.35    624.00 o
  -7  17   4    35134.14    32537.88   1668.45 o
  -6  17   4    28274.68    27529.28    930.44 o
  -5  17   4       42.26     -187.43    171.44 o
  -4  17   4    10628.03    10110.63    393.05 o
  -3  17   4    24095.68    25309.92    636.16 o
  -2  17   4    18237.02    17233.11    521.76 o
  -1  17   4     1814.78     1854.11    224.06 o
   0  17   4    29907.08    27516.97    867.65 o
   1  17   4    29752.20    31015.99    735.85 o
   2  17   4       86.28      -13.42    199.32 o
   3  17   4     1658.94     2823.37    289.73 o
   4  17   4    25387.64    24695.16    791.53 o
   5  17   4    53992.24    57500.96   1544.06 o
   6  17   4      907.93      114.15    248.41 o
   7  17   4     1600.93      730.59    378.92 o
   8  17   4     2579.16     2586.03    472.29 o
   9  17   4    43061.59    52039.38   3735.52 o
  10  17   4      194.66      343.59    705.64 o
 -12  18   4     1264.57     -793.11    698.25 o
 -11  18   4     4402.71     1684.06    766.53 o
 -10  18   4     8926.87    12231.33   1348.28 o
  -9  18   4    13321.38    13011.01   1355.92 o
  -8  18   4     1379.69     1417.41    403.73 o
  -7  18   4     3205.75     1177.98    564.37 o
  -6  18   4     9444.00    10038.14    591.99 o
  -5  18   4    32490.36    31266.86   1032.82 o
  -4  18   4     4607.19     5816.01    380.24 o
  -3  18   4      289.09      551.73    212.67 o
  -2  18   4     1496.17     1448.07    251.60 o
  -1  18   4    42465.30    40632.19   1089.89 o
   0  18   4      836.09     1085.32    241.75 o
   1  18   4     9557.35     8806.03    381.27 o
   2  18   4       19.94      236.96    251.62 o
   3  18   4    14589.62    13522.37    554.59 o
   4  18   4      214.92       53.35    314.60 o
   5  18   4    25922.60    22973.14    887.10 o
   6  18   4     1466.61      804.71    330.09 o
   7  18   4     2154.64     1665.60    426.57 o
   8  18   4      297.80     1437.28    458.02 o
   9  18   4    15182.73    11425.82   1396.04 o
  10  18   4     5655.36     5331.19   1439.11 o
 -11  19   4        2.83     -896.23    840.03 o
 -10  19   4     4202.90     2049.30    925.66 o
  -9  19   4    15832.72    16696.35   2323.36 o
  -8  19   4     7924.96     6855.85    777.83 o
  -7  19   4      982.96     1159.04    640.21 o
  -6  19   4     4828.59     3176.69    338.54 o
  -5  19   4    11142.82    11376.35    593.00 o
  -4  19   4    17016.84    14503.92    672.80 o
  -3  19   4    11284.56    13844.77    617.31 o
  -2  19   4      567.90      141.48    257.45 o
  -1  19   4    14991.22    16487.95    569.82 o
   0  19   4    31749.76    31110.26   1361.75 o
   1  19   4     9205.07    11780.07    536.41 o
   2  19   4     1717.42     1733.51    302.70 o
   3  19   4     2053.85     1760.49    344.11 o
   4  19   4    32321.43    31455.15   1112.04 o
   5  19   4    17825.38    21213.47    989.78 o
   6  19   4     8361.95     6750.57    510.76 o
   7  19   4     1017.05      340.09    408.14 o
   8  19   4    16046.82    12754.97    921.07 o
   9  19   4     8114.77     7740.38    832.95 o
 -11  20   4     2569.42      281.62    933.45 o
 -10  20   4       13.16     -578.91    851.93 o
  -9  20   4     5058.35     4703.88   1032.11 o
  -8  20   4       20.99     -810.23    469.75 o
  -7  20   4     6136.21     4417.34    599.56 o
  -6  20   4      875.03     -100.89    329.49 o
  -5  20   4       44.85      355.11    380.58 o
  -4  20   4      129.06      -90.53    313.88 o
  -3  20   4     4046.46     4456.25    428.91 o
  -2  20   4     3086.93     2348.94    322.55 o
  -1  20   4       78.79     -508.99    254.49 o
   0  20   4     9920.50    11311.56    627.78 o
   1  20   4      137.90     1153.97    298.89 o
   2  20   4     6600.08     6258.87    523.83 o
   3  20   4      264.12     -527.50    300.34 o
   4  20   4    19316.71    22160.35    912.60 o
   5  20   4      113.73      996.71    396.57 o
   6  20   4      218.84       17.40    375.94 o
   7  20   4     1871.30      473.23    455.53 o
   8  20   4    18226.46    18334.39   1121.00 o
   9  20   4     2111.69     2740.11    722.00 o
 -10  21   4     2642.06     1597.92   1311.29 o
  -9  21   4    37371.54    42657.36   7656.53 o
  -8  21   4     3914.81     1875.27    615.90 o
  -7  21   4    34894.16    29406.79   2900.12 o
  -6  21   4    12656.33    10271.69    750.55 o
  -5  21   4    15963.66    20511.09   1101.55 o
  -4  21   4     3303.87     4631.66    498.74 o
  -3  21   4    99877.85    99853.18   2509.51 o
  -2  21   4     5439.92     4554.49    420.71 o
  -1  21   4     1025.59      177.21    291.00 o
   0  21   4    24287.87    24350.56    992.71 o
   1  21   4    70350.24    70266.39   1961.52 o
   2  21   4      577.45      454.76    332.58 o
   3  21   4    27868.13    29312.31   1059.74 o
   4  21   4     8788.88     8060.88    620.13 o
   5  21   4    10847.79     9807.66    662.59 o
   6  21   4    13205.59     8879.70    889.71 o
   7  21   4    27245.42    22839.59   1778.66 o
   8  21   4        0.46    -1348.58    818.05 o
 -10  22   4    14558.10    16258.68   1703.87 o
  -9  22   4      160.47     -568.86    876.84 o
  -8  22   4    90313.32    94814.66   3921.64 o
  -7  22   4     4952.32     3769.52    652.93 o
  -6  22   4      352.81     -398.25    398.87 o
  -5  22   4    18482.63    15719.23    824.32 o
  -4  22   4   108186.84   110796.92   2924.96 o
  -3  22   4     1032.75     1890.57    399.81 o
  -2  22   4    54459.17    52269.46   1426.16 o
  -1  22   4    24289.52    23325.21    802.05 o
   0  22   4    49310.45    49754.46   1306.96 o
   1  22   4    30187.79    31829.17   1299.46 o
   2  22   4    75624.13    74174.54   1892.35 o
   3  22   4      591.07       10.44    364.65 o
   4  22   4      138.19     -136.65    401.12 o
   5  22   4    45113.23    45530.69   2085.38 o
   6  22   4    41542.02    34480.12   2221.34 o
   7  22   4     7196.44     6601.63    827.37 o
   8  22   4     3432.29     2458.30    954.91 o
  -9  23   4    12621.60    12173.38   1786.52 o
  -8  23   4     1036.40     2817.55    719.74 o
  -7  23   4     1055.54      645.48    571.32 o
  -6  23   4    13094.61    11352.27    758.66 o
  -5  23   4    11537.69    12555.36    762.81 o
  -4  23   4     4857.32     6738.81    812.37 o
  -3  23   4     6647.29     6039.65    534.13 o
  -2  23   4     5720.65     6852.37    497.01 o
  -1  23   4       48.43     -394.70    325.67 o
   0  23   4    24656.41    28493.04    905.60 o
   1  23   4     4023.91     2902.30    421.19 o
   2  23   4     2089.15     5014.75    531.15 o
   3  23   4     3982.55     3559.60    488.09 o
   4  23   4    13867.36    14141.04    890.79 o
   5  23   4      682.70      335.02    462.78 o
   6  23   4    15142.50    16684.95   1436.36 o
   7  23   4     1254.41      718.20    736.18 o
  -8  24   4    17357.63    15416.81   1236.44 o
  -7  24   4     4270.36     4486.00    735.95 o
  -6  24   4    10390.83    10567.80    926.53 o
  -5  24   4    15374.95    14842.39    938.91 o
  -4  24   4    14666.04    13834.09   1112.51 o
  -3  24   4       35.73     1150.01    410.68 o
  -2  24   4     9798.32    10565.61    663.40 o
  -1  24   4    19778.58    18353.63    777.47 o
   0  24   4    22087.60    23906.79    941.72 o
   1  24   4     3487.33     4482.21    477.33 o
   2  24   4    13927.46    14289.93    917.84 o
   3  24   4     5142.53     5508.73    730.67 o
   4  24   4    18578.51    19977.34    982.71 o
   5  24   4     5163.50     5897.55    664.44 o
   6  24   4    33936.95    32711.88   2438.90 o
  -7  25   4    35127.18    29271.87   5961.35 o
  -6  25   4    14228.00    14545.60   1026.37 o
  -5  25   4     1582.49      683.27    530.52 o
  -4  25   4     6709.96     6536.69    645.61 o
  -3  25   4    38115.66    36813.16   1410.49 o
  -2  25   4     8195.83     8858.19    626.29 o
  -1  25   4      415.09       14.05    408.77 o
   0  25   4    15051.50    13162.73    725.15 o
   1  25   4    37172.26    38324.79   1550.46 o
   2  25   4     1978.89     1574.76    515.80 o
   3  25   4      939.75      387.83    463.63 o
   4  25   4    10482.83    10026.94    797.19 o
   5  25   4    43009.01    41338.14   4117.93 o
  -6  26   4     3591.84     2329.04    681.76 o
  -5  26   4    13986.33    13113.81   1431.50 o
  -4  26   4      128.92     -685.84    467.14 o
  -3  26   4      108.38      -21.13    485.08 o
  -2  26   4     1993.71      705.40    464.77 o
  -1  26   4    13054.27    11846.93    783.10 o
   0  26   4       22.39     -359.29    408.36 o
   1  26   4     2692.91     3109.14    535.49 o
   2  26   4     2724.21      711.80    463.55 o
   3  26   4     5939.82     4214.18    696.80 o
   4  26   4      563.05    -1192.86    705.77 o
  -5  27   4     5565.32     3822.37   1012.83 o
  -4  27   4     3631.65     4001.03    834.00 o
  -3  27   4     5245.91     6323.58    864.99 o
  -2  27   4       84.70     -836.68    468.09 o
  -1  27   4     4241.69     3937.40    576.06 o
   0  27   4     3958.73     2100.99    548.41 o
   1  27   4     9460.93    11812.10    888.13 o
   2  27   4      335.90     -548.63    614.34 o
   3  27   4      958.98     -457.55    862.18 o
  -3  28   4      908.50      310.53    827.12 o
  -2  28   4       68.45     -381.84    766.70 o
  -1  28   4     4813.00     5885.09    776.43 o
   0  28   4     9457.65     9920.27   1384.58 o
   1  28   4      353.22      953.25    688.54 o
 -14   1   5     2571.09     3678.65   1355.29 o
 -13   1   5    34158.32    33882.33   2992.21 o
 -12   1   5    14459.79    15992.73   1343.47 o
 -11   1   5     2912.01     3931.26    715.56 o
 -10   1   5      777.67      719.84    484.91 o
  -9   1   5    98993.00    95607.36   4395.82 o
  -8   1   5    25813.69    25970.95   1431.28 o
  -7   1   5     4213.69     4649.99    642.44 o
  -6   1   5       10.62      517.34    135.02 o
  -5   1   5   176302.97   178074.39   4254.34 o
  -4   1   5    30005.47    28722.89    574.94 o
  -3   1   5    10510.57    11008.46    201.08 o
  -2   1   5     2895.47     2454.50     84.90 o
  -1   1   5   305290.72   329946.25   4598.34 o
   0   1   5    65201.91    54594.81    885.22 o
   1   1   5    60055.77    61677.05    922.48 o
   2   1   5        1.61      -52.78     48.09 o
   3   1   5   171805.17   176792.63   2600.06 o
   4   1   5    46674.25    40825.20    683.14 o
   5   1   5   133064.14   132154.84   2115.76 o
   6   1   5     5162.63     4768.20    198.12 o
   7   1   5    34909.57    35535.23   1058.58 o
   8   1   5    37892.59    36342.89   1336.82 o
   9   1   5    95346.49    99393.88   4897.46 o
  10   1   5    14643.87    15859.92   1244.41 o
  11   1   5      289.76     1048.66    709.09 o
  12   1   5    17352.09    19196.33   1504.57 o
  13   1   5    33313.36    38463.31   2389.23 o
 -15   2   5      759.31     1320.09   1302.49 o
 -14   2   5    11900.83    12549.66   1936.13 o
 -13   2   5    19493.63    16949.97   2076.94 o
 -12   2   5       18.14       70.40    880.06 o
 -11   2   5    12309.25    12611.04   1107.48 o
 -10   2   5    30204.85    31080.35   1754.35 o
  -9   2   5     9820.03     8042.42    783.80 o
  -8   2   5       26.14      163.03    378.23 o
  -7   2   5    18487.76    16118.62    649.34 o
  -6   2   5    81178.09    78091.14   2278.34 o
  -5   2   5     2538.92     2026.98    122.81 o
  -4   2   5     8407.42     8593.22    218.20 o
  -3   2   5    11345.50    10399.46    206.49 o
  -2   2   5   118258.60   126664.95   1869.85 o
  -1   2   5    23667.52    20745.21    548.58 o
   0   2   5   108324.64   110566.77   1607.49 o
   1   2   5     7790.74     6582.50    180.80 o
   2   2   5    61024.64    62185.08    923.55 o
   3   2   5    36111.76    31641.10    564.30 o
   4   2   5   173211.44   171447.16   2615.62 o
   5   2   5    33728.89    30939.40    573.93 o
   6   2   5      122.17       -0.76    121.22 o
   7   2   5    25527.12    24550.32    786.74 o
   8   2   5    89585.21    95534.23   3696.57 o
   9   2   5    60168.99    61601.61   3198.31 o
  10   2   5    18218.69    18685.88   1385.67 o
  11   2   5     4816.48     5764.29    889.82 o
  12   2   5    21673.21    23057.78   1686.39 o
  13   2   5    46912.87    56143.18   3139.48 o
 -15   3   5        6.25     -158.41   1161.68 o
 -14   3   5     3853.75     5315.57   1460.90 o
 -13   3   5    33725.21    34181.55   2992.21 o
 -12   3   5    44854.74    42542.13   3344.23 o
 -11   3   5    24996.62    20787.03   1988.94 o
 -10   3   5     4222.63     4734.73    968.07 o
  -9   3   5    48665.10    47302.71   1912.63 o
  -8   3   5    33783.22    28352.41   1053.82 o
  -7   3   5   140150.86   132569.34   4258.80 o
  -6   3   5    14722.91    13989.42    377.47 o
  -5   3   5       82.82      131.20     65.60 o
  -4   3   5      874.63      670.44     65.49 o
  -3   3   5   274307.25   286585.69   4339.54 o
  -2   3   5      183.72      -88.57     44.28 o
  -1   3   5    57629.98    60435.71    888.53 o
   0   3   5     6987.67     5748.95    235.87 o
   1   3   5    94594.81    99957.40   1448.24 o
   2   3   5     4922.33     3318.35    106.76 o
   3   3   5   102026.28   104331.25   1621.51 o
   4   3   5     1332.52     1006.51     74.68 o
   5   3   5     4922.70     5266.05    168.24 o
   6   3   5    13523.92    12097.07    382.17 o
   7   3   5    52266.64    53389.00   1307.99 o
   8   3   5    11385.09    13313.66   1061.46 o
   9   3   5      240.52      247.71    591.08 o
  10   3   5      187.71      379.66    661.59 o
  11   3   5     6754.94     7514.06   1848.13 o
  12   3   5    17079.32    22047.07   1628.14 o
  13   3   5      415.83      552.41    889.30 o
 -15   4   5     1715.74     1742.52   1302.49 o
 -14   4   5    52109.17    55725.43   4347.50 o
 -13   4   5    30251.22    27743.69   1702.80 o
 -12   4   5    91387.41    94952.96   4555.16 o
 -11   4   5    15287.27    13910.29    822.03 o
 -10   4   5    17843.25    20804.93   1010.37 o
  -9   4   5     1273.01      848.84    286.16 o
  -8   4   5   343771.56   334060.31  10703.45 o
  -7   4   5    24161.94    21014.27    636.37 o
  -6   4   5     3546.05     3266.90    165.04 o
  -5   4   5     5656.43     4992.05    220.57 o
  -4   4   5   296899.75   297459.38   4965.41 o
  -3   4   5      814.85      718.15     62.21 o
  -2   4   5   207809.42   217760.52   3792.61 o
  -1   4   5    27914.61    24455.40    591.49 o
   0   4   5   188538.19   196992.47   2819.19 o
   1   4   5    15357.83    12048.27    260.85 o
   2   4   5   149260.20   147584.47   2184.73 o
   3   4   5       47.64       -2.37     53.15 o
   4   4   5     7161.63     7169.71    195.49 o
   5   4   5    23400.93    21344.32    401.46 o
   6   4   5    83438.27    80934.11   1503.73 o
   7   4   5    13734.14    12819.19    452.16 o
   8   4   5      129.45       48.83    401.39 o
   9   4   5     2682.96     1998.72    670.70 o
  10   4   5    18271.20    20121.35   1462.36 o
  11   4   5    11621.81    14322.92   1777.72 o
  12   4   5      335.62     -636.58    782.91 o
  13   4   5     1410.07      794.99    895.07 o
 -15   5   5     1763.64     1812.37    748.86 o
 -14   5   5     3316.84     3636.72    761.84 o
 -13   5   5    52919.48    59387.10   3070.44 o
 -12   5   5    19260.17    17710.17   1297.15 o
 -11   5   5     1590.97     1710.12    443.24 o
 -10   5   5     2074.49     2005.32    279.29 o
  -9   5   5    59275.48    62205.91   2088.06 o
  -8   5   5     7418.37     6678.15    302.44 o
  -7   5   5    76581.88    76639.08   1916.02 o
  -6   5   5     9000.45     7711.31    293.94 o
  -5   5   5    30015.58    31105.22    701.95 o
  -4   5   5     4015.06     3143.79    111.14 o
  -3   5   5   146433.23   149778.59   2536.32 o
  -2   5   5      120.21      212.59     61.11 o
  -1   5   5     1300.35     1563.58     83.12 o
   0   5   5    27127.91    24053.03    676.84 o
   1   5   5    63649.94    64418.86    989.14 o
   2   5   5    15659.34    13069.18    306.67 o
   3   5   5    15762.30    15399.96    286.38 o
   4   5   5     7929.71     7839.76    216.65 o
   5   5   5    11501.68    11241.79    260.36 o
   6   5   5    23679.16    21578.63    471.20 o
   7   5   5    14555.57    13793.86    560.71 o
   8   5   5     2384.26     2403.06    485.57 o
   9   5   5      966.49     1012.66    488.21 o
  10   5   5     6881.68     9916.65   1051.63 o
  11   5   5     1107.05      571.90   1082.47 o
  12   5   5     8007.96     8820.64   1126.31 o
 -15   6   5      258.50      236.16    765.65 o
 -14   6   5     2492.67     3351.29    793.52 o
 -13   6   5     1168.38     2065.71    696.15 o
 -12   6   5     5495.83     3626.33    710.35 o
 -11   6   5     4528.31     4094.99    633.64 o
 -10   6   5     8676.86     9544.77    549.32 o
  -9   6   5       23.24      481.16    174.78 o
  -8   6   5      530.08      208.91    168.95 o
  -7   6   5     2566.84     2369.03    162.56 o
  -6   6   5     2688.98     2866.13    162.25 o
  -5   6   5     2050.88     1545.80    112.65 o
  -4   6   5    14789.75    14958.78    345.32 o
  -3   6   5       18.51      241.38     58.92 o
  -2   6   5     8255.34     9726.27    197.98 o
  -1   6   5      133.33      173.51     62.41 o
   0   6   5    56445.57    58251.37   1116.51 o
   1   6   5      688.98      680.36     77.44 o
   2   6   5     5090.68     5343.34    159.99 o
   3   6   5    13661.29    12293.36    255.11 o
   4   6   5    58830.76    58865.41    989.02 o
   5   6   5      335.91      380.27     94.86 o
   6   6   5     9838.68    10628.92    289.56 o
   7   6   5     9693.77     8382.74    473.46 o
   8   6   5    31739.42    33714.76   1554.47 o
   9   6   5    16237.23    17006.11   1061.52 o
  10   6   5    29020.65    32431.69   1885.90 o
  11   6   5     3516.23     2574.11    829.43 o
  12   6   5     5182.63     6300.23   1041.91 o
 -15   7   5      369.92     1063.54    793.52 o
 -14   7   5      543.96      336.53    705.31 o
 -13   7   5    40476.22    39539.64   2290.59 o
 -12   7   5        9.58       32.42    588.73 o
 -11   7   5     1001.86      428.66    325.19 o
 -10   7   5      961.06      725.17    253.50 o
  -9   7   5    61098.74    60156.56   1690.42 o
  -8   7   5       39.37     -182.91    128.59 o
  -7   7   5    18863.63    18213.34    587.42 o
  -6   7   5      641.48      322.14    116.03 o
  -5   7   5   125546.95   129621.52   2396.97 o
  -4   7   5       55.90      -18.22     55.66 o
  -3   7   5    32307.20    30995.73    566.66 o
  -2   7   5      814.32      617.58     87.39 o
  -1   7   5    99683.15   109613.57   1708.07 o
   0   7   5       13.90     -127.23     74.02 o
   1   7   5   108764.63   112961.66   1694.56 o
   2   7   5      292.73      319.88     77.83 o
   3   7   5    40463.04    43442.78    727.28 o
   4   7   5     4897.08     4547.99    176.64 o
   5   7   5   149394.59   150914.00   2410.12 o
   6   7   5      163.15      562.83    125.47 o
   7   7   5     4323.17     4901.34    394.89 o
   8   7   5     6511.25     6640.46    636.86 o
   9   7   5    61829.59    71682.05   2946.36 o
  10   7   5     4554.38     5219.54    694.94 o
  11   7   5     6183.71     5274.84    767.70 o
  12   7   5     3552.09     3165.40    921.31 o
 -15   8   5       61.48    -1248.72    769.29 o
 -14   8   5      247.41     -235.04    853.66 o
 -13   8   5     6208.15     4876.01    632.58 o
 -12   8   5    19336.52    17214.23   1352.52 o
 -11   8   5      508.58       68.30    436.97 o
 -10   8   5      853.80     1057.28    370.57 o
  -9   8   5     5615.81     5761.61    298.44 o
  -8   8   5    18690.00    18915.90    534.90 o
  -7   8   5      210.77        1.03    127.98 o
  -6   8   5    25929.53    27211.62    674.41 o
  -5   8   5     8624.84     7525.06    296.75 o
  -4   8   5    16966.84    16775.26    342.91 o
  -3   8   5       54.32      -44.41     73.62 o
  -2   8   5    22312.03    23532.08    450.54 o
  -1   8   5    23708.38    22633.72    679.74 o
   0   8   5      416.88      627.62     85.61 o
   1   8   5      534.12      453.04     83.89 o
   2   8   5    32172.95    32565.53    563.49 o
   3   8   5     7178.56     6372.87    213.16 o
   4   8   5      964.04     1696.90    147.56 o
   5   8   5     4024.38     3367.31    166.81 o
   6   8   5    16660.52    14951.33    377.50 o
   7   8   5     2901.47     2170.55    414.57 o
   8   8   5      817.55      774.77    441.81 o
   9   8   5     4282.69     3588.16    604.60 o
  10   8   5    12161.88    13361.27    993.35 o
  11   8   5     1393.73     1927.63    653.60 o
  12   8   5      310.01     -264.65    853.70 o
 -14   9   5     3676.80     3132.91    650.54 o
 -13   9   5    17940.97    18159.03   1917.95 o
 -12   9   5    30499.60    30949.19   1538.47 o
 -11   9   5    23927.59    25822.93   1320.25 o
 -10   9   5     1400.30     1471.27    338.72 o
  -9   9   5    43930.68    46479.89   1249.45 o
  -8   9   5    35740.09    36365.24   1305.36 o
  -7   9   5    29529.46    31040.82    957.30 o
  -6   9   5      107.24       19.96    143.41 o
  -5   9   5   133565.86   137753.92   2610.93 o
  -4   9   5    41590.46    37087.35    769.18 o
  -3   9   5     2992.08     3609.84    149.86 o
  -2   9   5        8.20      271.63     88.42 o
  -1   9   5   278908.94   296943.81   5235.09 o
   0   9   5    82879.20    77823.60   2423.09 o
   1   9   5     5676.84     6690.85    202.62 o
   2   9   5      577.45      645.61    108.74 o
   3   9   5   169887.56   169341.86   2795.25 o
   4   9   5    85853.55    78303.75   1463.71 o
   5   9   5    52750.41    51991.96    926.52 o
   6   9   5     2076.69     1733.60    166.02 o
   7   9   5    42250.11    39067.63   1227.87 o
   8   9   5    65301.84    60916.59   4085.15 o
   9   9   5    66842.03    67163.14   2825.92 o
  10   9   5    15452.06    17418.85   1152.77 o
  11   9   5     3458.94     3187.81    727.90 o
  12   9   5    32786.92    35229.28   1877.90 o
 -14  10   5    13993.95    13068.95   1881.40 o
 -13  10   5    23434.44    23419.56   1368.42 o
 -12  10   5      164.81     -363.36    497.19 o
 -11  10   5    15966.77    16249.11   1166.52 o
 -10  10   5    22284.54    22112.22   1191.29 o
  -9  10   5     6917.88     5651.00    488.01 o
  -8  10   5     2734.32     3644.84    289.06 o
  -7  10   5    27264.23    25472.94    829.08 o
  -6  10   5   141589.05   142108.52   3112.11 o
  -5  10   5      725.58      596.86    120.66 o
  -4  10   5     8803.48     8646.22    261.75 o
  -3  10   5    11929.19    10763.26    340.73 o
  -2  10   5   149730.25   156190.05   2537.98 o
  -1  10   5     6266.89     5302.12    184.84 o
   0  10   5   116025.98   119858.10   1816.14 o
   1  10   5     6417.52     5878.57    208.39 o
   2  10   5    53900.25    54276.46    885.55 o
   3  10   5    19314.42    17032.87    405.45 o
   4  10   5   232516.55   232428.45   4102.28 o
   5  10   5    30198.70    30106.56    584.91 o
   6  10   5      699.15      611.61    187.74 o
   7  10   5    26095.79    23964.07   1008.86 o
   8  10   5   114441.16   118481.14   4650.50 o
   9  10   5    48747.18    53985.23   3011.61 o
  10  10   5    18035.47    18810.12   1251.58 o
  11  10   5     3934.92     4141.99    764.70 o
  12  10   5    24023.56    27103.77   2127.76 o
 -14  11   5     2258.73     1503.57    656.33 o
 -13  11   5    13619.07    11226.28    960.88 o
 -12  11   5    31314.24    29568.76   1559.47 o
 -11  11   5     5740.09     3801.94    635.78 o
 -10  11   5     4908.75     5467.42    649.29 o
  -9  11   5    25870.15    26500.51   1646.24 o
  -8  11   5    21977.65    19752.29    716.82 o
  -7  11   5    67005.10    64314.95   1603.47 o
  -6  11   5    25609.71    26814.30    750.24 o
  -5  11   5     1763.64     2565.04    165.48 o
  -4  11   5        2.99      404.78    113.68 o
  -3  11   5   106782.91   111673.51   1988.81 o
  -2  11   5     9469.42     8030.37    248.99 o
  -1  11   5    61703.43    65130.14   1089.73 o
   0  11   5    13205.95    12835.00    652.85 o
   1  11   5    41975.79    44545.86    791.97 o
   2  11   5     4170.35     3512.14    177.78 o
   3  11   5   105658.71   112935.26   1931.72 o
   4  11   5      988.37     1223.56    153.88 o
   5  11   5      553.07     1364.57    157.55 o
   6  11   5    15049.15    12861.83    462.99 o
   7  11   5    33707.20    35928.25    982.04 o
   8  11   5     6710.98     8426.84   1211.83 o
   9  11   5    14092.43    17213.76   1139.04 o
  10  11   5     1029.83      908.72    612.76 o
  11  11   5     2074.12     1636.71    705.40 o
  12  11   5    12425.78    16740.96   1431.80 o
 -14  12   5    56649.48    60627.97   2720.48 o
 -13  12   5     5222.66     4919.78   1101.41 o
 -12  12   5    37412.98    40378.58   1958.40 o
 -11  12   5    17376.14    14720.88   1304.15 o
 -10  12   5    43225.02    47349.14   2133.70 o
  -9  12   5     4093.23     4489.75    915.26 o
  -8  12   5   166254.08   176052.23   5110.92 o
  -7  12   5    15487.26    13717.16    766.47 o
  -6  12   5      728.75     1138.68    152.74 o
  -5  12   5    45205.23    43692.49    959.67 o
  -4  12   5   220586.33   232335.44   4353.49 o
  -3  12   5     4680.99     4741.61    216.48 o
  -2  12   5    37926.19    38855.46    705.65 o
  -1  12   5    62495.00    60158.13   1573.57 o
   0  12   5    81278.65    82435.56   1387.04 o
   1  12   5    48373.98    45275.16   1213.72 o
   2  12   5    74190.88    75503.67   1375.31 o
   3  12   5     4767.65     4309.65    219.23 o
   4  12   5    14442.64    13028.01    361.95 o
   5  12   5    54167.09    50565.78    960.08 o
   6  12   5    17579.98    16852.65    602.44 o
   7  12   5     3392.75     2886.98    304.44 o
   8  12   5       72.22     -524.77    424.26 o
   9  12   5     8874.60     9966.11    889.38 o
  10  12   5     5084.11     3620.73    750.94 o
  11  12   5     8730.36     7929.35    927.73 o
 -13  13   5    42716.48    48450.52   2303.17 o
 -12  13   5     2992.22     2520.97    676.07 o
 -11  13   5     4000.31     3025.66    636.92 o
 -10  13   5     3766.33     2069.70    583.25 o
  -9  13   5    89401.26   105036.16   5244.62 o
  -8  13   5     2903.15     3498.87    695.25 o
  -7  13   5     6519.37     7949.39    451.23 o
  -6  13   5    16850.20    14047.46    415.27 o
  -5  13   5    83611.06    86105.33   1564.68 o
  -4  13   5    32937.32    31778.22    775.74 o
  -3  13   5    48315.34    52474.12   1030.30 o
  -2  13   5       17.75      331.18    135.23 o
  -1  13   5    37434.30    38985.54    726.67 o
   0  13   5    86423.59    83360.50   1705.30 o
   1  13   5    34053.66    32963.21    663.30 o
   2  13   5    24025.12    21593.74    754.80 o
   3  13   5     2731.46     2753.23    202.90 o
   4  13   5    33352.52    34949.15    713.44 o
   5  13   5    11775.71    10320.75    378.19 o
   6  13   5    43080.70    40795.09   1639.63 o
   7  13   5     1452.54     1755.09    284.20 o
   8  13   5      155.94     -304.00    465.57 o
   9  13   5     2928.83     2111.44    647.83 o
  10  13   5    22340.37    24725.32   1508.56 o
  11  13   5     3378.73     4741.70    828.06 o
 -13  14   5     2092.79     2222.94    734.17 o
 -12  14   5     9146.89     7297.19   1022.99 o
 -11  14   5       98.72       31.66    561.49 o
 -10  14   5     1487.16     2076.94    734.31 o
  -9  14   5     7934.83     7608.29   2129.75 o
  -8  14   5     9381.15     6525.70    866.96 o
  -7  14   5      492.34      625.65    226.96 o
  -6  14   5     2065.51     1274.64    178.15 o
  -5  14   5    14247.47    11607.40    456.41 o
  -4  14   5     6752.62     6462.14    267.27 o
  -3  14   5    11743.58    11748.43    599.85 o
  -2  14   5     6326.95     6580.95    270.89 o
  -1  14   5    10621.71     9691.82    333.74 o
   0  14   5    13413.78    15406.95    419.47 o
   1  14   5    18115.63    19778.31    606.03 o
   2  14   5    12093.72    13712.83    438.25 o
   3  14   5      471.43      -56.75    158.16 o
   4  14   5    14542.28    16181.39    440.74 o
   5  14   5    12909.36    13440.51    466.14 o
   6  14   5    25200.09    26761.10   1091.86 o
   7  14   5     3381.72     2001.41    345.16 o
   8  14   5     4564.47     6127.74    688.91 o
   9  14   5      314.93     1270.94    913.56 o
  10  14   5    25467.06    29293.00   2220.61 o
  11  14   5     2127.87      772.20   1408.10 o
 -13  15   5    37763.09    36219.57   1939.83 o
 -12  15   5     3458.35     2842.57    756.58 o
 -11  15   5     8252.35     7088.65    860.78 o
 -10  15   5     1793.68      487.60    897.66 o
  -9  15   5    38022.45    36997.78   2246.47 o
  -8  15   5     2680.64     2140.30   1302.49 o
  -7  15   5    44147.13    40412.91   1328.56 o
  -6  15   5      608.25       85.27    194.95 o
  -5  15   5    33265.65    35024.45    815.44 o
  -4  15   5     4879.22     4078.03    235.30 o
  -3  15   5    86751.30    89417.09   1663.12 o
  -2  15   5      126.84      108.98    155.60 o
  -1  15   5    23507.59    24242.91    587.37 o
   0  15   5     5189.84     4174.31    239.79 o
   1  15   5    99660.16   101578.77   1881.61 o
   2  15   5      257.22      327.92    180.21 o
   3  15   5     2683.32     3609.61    255.17 o
   4  15   5     1662.43     1289.54    209.74 o
   5  15   5    98158.52    99747.24   2261.78 o
   6  15   5      145.56     -121.71    225.00 o
   7  15   5     1836.96     1326.98    347.13 o
   8  15   5       16.57      260.93    698.64 o
   9  15   5    48654.64    55003.46   2538.33 o
  10  15   5      482.80     1302.15    962.57 o
 -13  16   5     8981.87     8919.41   1039.07 o
 -12  16   5    19720.38    17938.97   1342.38 o
 -11  16   5      804.12      114.50    633.90 o
 -10  16   5      352.99      158.41    721.86 o
  -9  16   5     8440.19     7987.42   1030.99 o
  -8  16   5    34252.41    33041.98   3995.47 o
  -7  16   5     1219.97      699.22    285.27 o
  -6  16   5     7226.81     7716.04    435.41 o
  -5  16   5     6420.74     6315.22    335.58 o
  -4  16   5    15177.60    16633.16    465.69 o
  -3  16   5     1038.65      582.62    183.49 o
  -2  16   5    31604.74    32393.87    714.53 o
  -1  16   5     9318.44     8873.10    351.32 o
   0  16   5     6464.44     7250.30    316.34 o
   1  16   5      159.44      164.26    174.29 o
   2  16   5    25762.53    24441.70    650.57 o
   3  16   5     6186.23     4691.31    289.34 o
   4  16   5      113.29      -12.53    242.28 o
   5  16   5      904.08     1378.29    292.18 o
   6  16   5    21935.72    16557.43    701.33 o
   7  16   5     6368.49     6146.31    497.04 o
   8  16   5      875.48      232.88    380.11 o
   9  16   5     1350.41     1942.69    583.68 o
  10  16   5     7212.62     7649.93   1109.24 o
 -12  17   5     7539.96     7046.88    954.26 o
 -11  17   5     7749.70     7000.78    913.57 o
 -10  17   5        1.25     -324.47    985.67 o
  -9  17   5     9666.02     9514.13   1337.69 o
  -8  17   5     8189.03     7309.62   1012.91 o
  -7  17   5    14003.87    13712.05    925.75 o
  -6  17   5      288.21      323.53    256.21 o
  -5  17   5    32672.27    32463.97    858.65 o
  -4  17   5     2146.90     2122.78    241.78 o
  -3  17   5     1818.21     1957.20    219.32 o
  -2  17   5      114.78       39.41    187.08 o
  -1  17   5    82015.95    85269.33   1672.25 o
   0  17   5    12848.72    11655.04    426.94 o
   1  17   5     1012.07     1291.51    223.80 o
   2  17   5     3162.05     2629.40    262.57 o
   3  17   5    49180.94    47457.41   1199.07 o
   4  17   5    20660.90    18347.89    786.46 o
   5  17   5    23820.92    25077.94    948.83 o
   6  17   5      339.47       56.82    294.32 o
   7  17   5    15011.50    10360.32    978.69 o
   8  17   5    25756.44    22566.37   1384.58 o
   9  17   5    30794.88    32559.37   1920.15 o
  10  17   5     3558.29     3836.30   1141.78 o
 -12  18   5     1328.22      803.90    730.40 o
 -11  18   5     8996.84     8800.66   1255.38 o
 -10  18   5     7551.54     5299.50   1054.39 o
  -9  18   5       36.05     -591.46    721.54 o
  -8  18   5     2944.63     2473.13    446.07 o
  -7  18   5     8226.57     6519.43    701.18 o
  -6  18   5    37479.77    33639.41   1124.25 o
  -5  18   5     3622.44     3285.35    322.82 o
  -4  18   5    12189.62    11835.27    493.56 o
  -3  18   5      783.25      428.35    235.19 o
  -2  18   5    41915.37    43076.39    959.83 o
  -1  18   5      134.20      113.69    216.78 o
   0  18   5    71671.48    76268.87   1604.94 o
   1  18   5     1180.64      909.62    239.50 o
   2  18   5    12768.21    12862.96    552.91 o
   3  18   5     2435.93     1293.88    314.12 o
   4  18   5   112357.03   115473.30   2823.94 o
   5  18   5     2178.81     1596.02    384.83 o
   6  18   5     2201.13     2011.33    428.34 o
   7  18   5    12395.93     9380.89   1018.13 o
   8  18   5    55506.59    59662.71   2814.89 o
   9  18   5    13639.35    14454.16   1403.08 o
 -11  19   5      280.76     1193.41    913.19 o
 -10  19   5     7115.86     9739.68   1254.08 o
  -9  19   5     7289.63     9775.79   1243.85 o
  -8  19   5      488.51     -726.44    416.17 o
  -7  19   5     7144.14     5198.79    861.23 o
  -6  19   5    25997.87    27615.94   1265.72 o
  -5  19   5       42.56     -102.36    299.28 o
  -4  19   5     6361.53     6582.36    425.95 o
  -3  19   5    16878.32    16377.47    598.77 o
  -2  19   5     6973.35     6962.67    418.39 o
  -1  19   5    14559.75    14454.89    564.13 o
   0  19   5    25797.79    26701.22    817.80 o
   1  19   5      411.85      -77.37    261.16 o
   2  19   5     1331.05      885.65    296.44 o
   3  19   5    29370.67    29894.64    979.43 o
   4  19   5     7850.32     8509.92    548.14 o
   5  19   5    11339.96    12651.18    683.92 o
   6  19   5    10163.87     8439.34    930.08 o
   7  19   5     6155.98     6836.98    864.55 o
   8  19   5       59.52      711.89    487.21 o
   9  19   5    17720.14    22828.92   2072.22 o
 -11  20   5     9390.47     9121.69   1336.85 o
 -10  20   5    44181.17    50807.01   3111.48 o
  -9  20   5    10258.83    10962.85   1504.90 o
  -8  20   5    55343.35    58512.82   2543.06 o
  -7  20   5     5317.50     3865.22    577.35 o
  -6  20   5    20567.69    23690.36   1248.94 o
  -5  20   5    48886.61    48610.98   1584.42 o
  -4  20   5    75205.69    77312.16   2112.28 o
  -3  20   5     4832.23     4446.22    395.20 o
  -2  20   5      798.97      111.75    280.43 o
  -1  20   5    51416.30    53958.79   1659.36 o
   0  20   5    45026.05    42713.77   1148.87 o
   1  20   5    52375.25    53877.14   1857.50 o
   2  20   5     5664.79     6023.83    458.74 o
   3  20   5    11575.60    12556.93    660.12 o
   4  20   5     6374.22     5158.76    486.60 o
   5  20   5    53149.96    53377.39   1791.70 o
   6  20   5     1126.41      572.26    386.97 o
   7  20   5      649.30     -129.95    449.45 o
   8  20   5     1463.68      404.18    524.58 o
 -10  21   5     7188.13     4471.57   1100.15 o
  -9  21   5    60291.16    66066.13   3789.89 o
  -8  21   5     9437.86     9589.81    894.66 o
  -7  21   5      551.12      -53.83    486.29 o
  -6  21   5     7283.33     4671.01    531.15 o
  -5  21   5    81571.83    81418.22   3138.67 o
  -4  21   5    58585.84    60588.11   2679.50 o
  -3  21   5     3090.12     2962.09    381.96 o
  -2  21   5     1200.65     1289.00    342.14 o
  -1  21   5    45910.25    46861.06   1239.15 o
   0  21   5    77012.98    79025.41   2596.77 o
   1  21   5    11656.52    11402.41    565.14 o
   2  21   5    11515.02    11768.55    601.75 o
   3  21   5    25097.43    24557.92    961.62 o
   4  21   5    44385.70    46109.45   1477.21 o
   5  21   5     6043.24     4693.81    518.80 o
   6  21   5    29246.35    28765.46   2466.44 o
   7  21   5    12511.81    10745.32   1409.00 o
   8  21   5     9035.41     8280.98   1412.52 o
 -10  22   5     3575.36     2420.37   1064.93 o
  -9  22   5     8916.67     7791.13   1269.30 o
  -8  22   5     3381.60     2223.80    688.62 o
  -7  22   5     3913.14     3132.25    627.72 o
  -6  22   5     6303.83     4953.81    637.95 o
  -5  22   5     8230.97     8823.82    722.29 o
  -4  22   5      844.71      229.80    407.14 o
  -3  22   5    13989.17    15242.34    744.58 o
  -2  22   5    12425.48    11350.42    605.46 o
  -1  22   5     2559.05     2340.96    385.44 o
   0  22   5      399.25      264.95    312.07 o
   1  22   5    23416.53    26029.34   1098.59 o
   2  22   5    16131.39    15650.59    783.66 o
   3  22   5      106.70     -130.86    367.36 o
   4  22   5       43.49     -396.26    380.53 o
   5  22   5     9530.67    11482.80    745.35 o
   6  22   5    14539.17    14291.02    939.33 o
   7  22   5     1922.53     1399.36    726.37 o
  -9  23   5    32192.75    35828.11   3458.64 o
  -8  23   5     2207.39      304.29    655.12 o
  -7  23   5    19425.63    16338.52   1125.45 o
  -6  23   5      425.05     -650.13    415.75 o
  -5  23   5    22632.51    25000.91   1365.71 o
  -4  23   5      168.37     -241.67    429.31 o
  -3  23   5    52229.79    49071.14   1519.28 o
  -2  23   5       99.31     -338.18    328.81 o
  -1  23   5     7072.78     7625.48    526.11 o
   0  23   5      362.53       -5.73    361.64 o
   1  23   5    60472.48    58605.32   1757.91 o
   2  23   5        2.52     -614.25    372.12 o
   3  23   5       47.60      403.84    439.53 o
   4  23   5      110.58      -17.65    404.57 o
   5  23   5    38729.24    36099.77   1435.24 o
   6  23   5      382.60      832.01    503.26 o
   7  23   5     2676.89     1026.38    744.59 o
  -8  24   5    23373.23    23706.82   1812.48 o
  -7  24   5      399.62      268.79    617.39 o
  -6  24   5       20.56     -688.80    439.95 o
  -5  24   5      854.76      968.24    527.69 o
  -4  24   5    19234.46    18384.14    975.11 o
  -3  24   5     1309.55     2557.15    451.01 o
  -2  24   5     5675.26     3648.03    489.30 o
  -1  24   5     1271.22     1173.87    380.39 o
   0  24   5     7587.25     6749.87    650.28 o
   1  24   5     2545.61     3413.72    474.75 o
   2  24   5     9462.59     6657.59    577.25 o
   3  24   5     2837.10     2173.09    562.71 o
   4  24   5     1056.97      301.75    449.83 o
   5  24   5     6232.91     6274.81    987.06 o
   6  24   5     3725.63     1035.59    793.45 o
  -7  25   5     1080.18     -236.99    898.03 o
  -6  25   5     2870.55     1427.86    570.87 o
  -5  25   5     4106.23     3221.48    618.22 o
  -4  25   5     1416.91      908.38    494.56 o
  -3  25   5      594.25     -689.84    452.71 o
  -2  25   5      590.87     -123.21    392.64 o
  -1  25   5    12002.62    11392.91    723.03 o
   0  25   5     2443.83     2746.62    470.80 o
   1  25   5     2871.97     4785.03    590.69 o
   2  25   5     6365.97     6484.47    617.79 o
   3  25   5    12390.17    11647.10    913.32 o
   4  25   5      180.40     1118.64    681.78 o
   5  25   5    13119.57    14881.64   1552.26 o
  -6  26   5     2787.61     2921.34    958.05 o
  -5  26   5     9931.69     8957.48   1199.02 o
  -4  26   5    11184.06    10432.34    913.48 o
  -3  26   5     1252.16      486.75    510.51 o
  -2  26   5     3667.42     2348.50    534.94 o
  -1  26   5     5882.04     4700.04    589.46 o
   0  26   5    33126.76    34407.35   1431.30 o
   1  26   5     6085.54     5218.80    615.43 o
   2  26   5       13.53        2.11    496.90 o
   3  26   5      197.19    -1133.33    742.15 o
   4  26   5    43562.82    45136.11   3195.97 o
  -5  27   5        6.61     -175.90    852.08 o
  -4  27   5    11681.76    12087.52   1113.49 o
  -3  27   5      126.47      156.38    775.77 o
  -2  27   5     4467.81     4152.10    635.10 o
  -1  27   5     3678.15     1890.05    527.16 o
   0  27   5    25265.48    27320.05   1213.94 o
   1  27   5     1448.04      433.67    532.17 o
   2  27   5      217.20     -929.99    773.31 o
  -2  28   5      373.65     -482.48    779.85 o
  -1  28   5    28630.64    26838.27   1851.14 o
 -14   0   6    36265.23    38018.62   3344.23 o
 -13   0   6    25704.24    21614.29   2340.96 o
 -12   0   6    40965.98    35765.66   2921.80 o
 -11   0   6    31589.33    30080.47   2534.57 o
 -10   0   6   147663.63   145685.22   9258.24 o
  -9   0   6     7305.07     7814.94   1073.67 o
  -8   0   6    23924.19    23691.23   1900.93 o
  -7   0   6    26299.32    22129.07    935.72 o
  -6   0   6   648996.31   654244.69  20339.73 o
  -5   0   6      749.69      996.98    205.03 o
  -4   0   6    12557.56    12362.89    374.85 o
  -3   0   6     3725.28     3529.56    160.45 o
  -2   0   6  1060463.88  1118386.88  22527.51 o
  -1   0   6    49594.25    43809.28   1543.41 o
   0   0   6   318800.69   328359.25   6630.95 o
   1   0   6     2670.02     1933.89    126.18 o
   2   0   6   300735.16   313282.88   6263.10 o
   3   0   6   154965.16   137777.06   2813.01 o
   4   0   6   613402.38   622089.56  15077.93 o
   5   0   6    40584.87    38796.24    987.74 o
   6   0   6    22511.43    22030.34    717.98 o
   7   0   6    94699.22    92401.38   3664.86 o
   8   0   6   206781.47   215033.98  14397.79 o
   9   0   6   118130.84   121307.54   8378.18 o
  10   0   6    15913.56    14415.39   1742.52 o
  11   0   6    23049.47    23356.81   2411.37 o
  12   0   6    47207.81    49406.60   4013.08 o
 -15   1   6     4942.92     6002.01   1584.11 o
 -14   1   6      540.13      352.02   1126.48 o
 -13   1   6      609.20       52.80    696.97 o
 -12   1   6    45706.70    42613.27   2345.84 o
 -11   1   6    46244.84    42735.45   2296.25 o
 -10   1   6    11634.53    10950.35    961.61 o
  -9   1   6     4293.66     4562.19    621.92 o
  -8   1   6    24570.32    21957.28    994.77 o
  -7   1   6   145353.31   141716.88   4077.91 o
  -6   1   6    31324.10    28640.11    692.88 o
  -5   1   6   148047.09   150130.84   2963.45 o
  -4   1   6      726.37      857.82     65.86 o
  -3   1   6    84937.67    88415.98   1437.21 o
  -2   1   6     2350.29     2064.21     93.08 o
  -1   1   6   543211.25   578295.94   8052.93 o
   0   1   6     1908.83     1815.78     82.19 o
   1   1   6     3113.49     3673.67    113.05 o
   2   1   6     7618.21     5950.85    147.20 o
   3   1   6   345781.59   354107.03   5162.53 o
   4   1   6    42199.30    38480.73    767.58 o
   5   1   6    65633.23    65887.07   1098.09 o
   6   1   6     3610.66     2729.80    174.33 o
   7   1   6    53271.25    52278.42   1394.16 o
   8   1   6    48985.91    52729.78   2792.43 o
   9   1   6    67578.59    70643.95   3639.14 o
  10   1   6     9880.55     9451.31   1025.38 o
  11   1   6     2769.41     3993.77    901.75 o
  12   1   6    30441.23    34968.80   2239.85 o
 -15   2   6     3826.54     4277.09   1496.10 o
 -14   2   6    26859.83    30696.51   2869.00 o
 -13   2   6     2742.66     2569.78   1126.48 o
 -12   2   6     6350.98     6002.01   1249.69 o
 -11   2   6    27639.16    28561.95   1736.17 o
 -10   2   6    16068.10    16172.95   1213.05 o
  -9   2   6     4859.99     3844.93    408.86 o
  -8   2   6    43064.21    40246.06   1413.92 o
  -7   2   6    27179.78    24840.08    834.77 o
  -6   2   6     2431.38     2746.68    123.84 o
  -5   2   6    48963.94    45855.78    944.98 o
  -4   2   6    24038.71    23270.04    430.09 o
  -3   2   6      971.69     1087.21     64.58 o
  -2   2   6    11322.65    12350.57    222.71 o
  -1   2   6    59343.64    53759.06    860.48 o
   0   2   6    25564.01    26412.18    424.02 o
   1   2   6     5498.33     4080.94    120.27 o
   2   2   6      886.27      667.57     75.76 o
   3   2   6     7721.80     6569.93    191.63 o
   4   2   6     1541.97     1233.66    110.59 o
   5   2   6      479.85      161.70    103.29 o
   6   2   6      145.23      104.16    126.52 o
   7   2   6     1151.98      632.85    418.87 o
   8   2   6     4050.66     3359.89    690.67 o
   9   2   6      106.99     1152.64    688.65 o
  10   2   6      515.32     1115.42    702.45 o
  11   2   6       10.83      446.37    776.01 o
  12   2   6     4579.66     6344.33   1024.94 o
 -15   3   6    32314.08    39391.51   3537.84 o
 -14   3   6      207.92      756.85   1073.67 o
 -13   3   6    37973.16    43386.98   3520.24 o
 -12   3   6     3343.67     2516.97   1020.87 o
 -11   3   6    20155.39    19484.54   2024.14 o
 -10   3   6     6861.80     5633.43    409.02 o
  -9   3   6   106957.28   105129.31   3448.59 o
  -8   3   6      100.62      303.66    241.35 o
  -7   3   6     7012.00     6838.22    274.17 o
  -6   3   6    24403.58    23271.83    548.61 o
  -5   3   6   119794.92   119222.58   2382.98 o
  -4   3   6     7305.84     6437.46    246.10 o
  -3   3   6      258.46      553.57     58.04 o
  -2   3   6     8872.35     8476.57    199.81 o
  -1   3   6   104983.53   107475.84   1599.48 o
   0   3   6    18566.42    16123.65    376.14 o
   1   3   6     5082.81     5521.35    142.52 o
   2   3   6      425.29      200.17     67.97 o
   3   3   6    55065.52    53308.38    865.42 o
   4   3   6    23060.71    20509.98    412.17 o
   5   3   6    18166.43    17460.26    365.05 o
   6   3   6     1083.54     1047.42    143.46 o
   7   3   6    25095.06    24710.62   1225.19 o
   8   3   6    11430.29    11571.81   1029.67 o
   9   3   6    17482.85    16644.72   1306.11 o
  10   3   6      715.71     1057.91    711.67 o
  11   3   6     6751.67     7724.24   1064.87 o
  12   3   6     4802.98     5158.48   1001.38 o
 -15   4   6      326.87     -633.64   1161.68 o
 -14   4   6     2332.79     3696.25   1337.69 o
 -13   4   6     4121.16     3121.22   1003.27 o
 -12   4   6     1520.87      440.03    836.06 o
 -11   4   6     1037.71     1220.08    363.28 o
 -10   4   6     6068.51     6884.98    880.20 o
  -9   4   6     2348.32     1880.30    241.45 o
  -8   4   6      726.54      381.61    228.25 o
  -7   4   6     7826.86     6926.94    333.23 o
  -6   4   6    14626.47    13962.41    361.04 o
  -5   4   6     4254.54     3280.25    137.82 o
  -4   4   6     1412.00     1933.40     95.71 o
  -3   4   6     7293.47     6112.98    183.55 o
  -2   4   6    19353.15    20044.66    339.19 o
  -1   4   6     3960.68     3405.75    109.41 o
   0   4   6     8933.92     9145.10    190.97 o
   1   4   6     5911.90     4655.46    137.72 o
   2   4   6     7762.53     8588.98    192.83 o
   3   4   6      184.01       52.66     65.88 o
   4   4   6    11385.51    10689.25    260.08 o
   5   4   6    10742.13    10120.06    250.76 o
   6   4   6     1227.75     1805.07    142.61 o
   7   4   6       63.91      -61.94    262.45 o
   8   4   6     5752.96     5739.09    800.96 o
   9   4   6     4339.85     4489.40    807.84 o
  10   4   6       69.96      409.46    706.48 o
  11   4   6      703.06      457.77    804.40 o
  12   4   6     2726.80     3247.42    944.91 o
 -15   5   6     6092.89     7330.88   1003.27 o
 -14   5   6      637.24      444.63   1073.67 o
 -13   5   6    32805.75    28798.78   1774.28 o
 -12   5   6    27473.63    28342.50   1706.61 o
 -11   5   6       24.46     -363.09    348.30 o
 -10   5   6     3712.18     4435.73    368.56 o
  -9   5   6    52059.12    52070.82   1450.05 o
  -8   5   6    19390.24    17456.84    543.09 o
  -7   5   6    16159.67    13925.46    435.80 o
  -6   5   6    16557.40    15100.13    448.49 o
  -5   5   6    39245.51    39130.38    876.50 o
  -4   5   6     1454.01     1112.51     76.49 o
  -3   5   6    17187.06    17604.20    353.81 o
  -2   5   6    22091.98    19395.65    511.82 o
  -1   5   6     2677.20     2988.93    108.92 o
   0   5   6      139.19       98.46     63.81 o
   1   5   6    27320.35    29836.96    498.24 o
   2   5   6     3450.69     3253.12    120.88 o
   3   5   6     7235.73     8315.27    208.98 o
   4   5   6     1972.36     1594.11    124.31 o
   5   5   6     3521.35     4062.52    167.94 o
   6   5   6     2455.20     2244.28    160.48 o
   7   5   6       55.80     -264.03    236.86 o
   8   5   6      543.39      206.54    443.65 o
   9   5   6     6686.54     8245.26   1320.09 o
  10   5   6     1917.84     1561.44    888.86 o
  11   5   6      495.52     1211.07    829.43 o
  12   5   6     1359.02       81.88    852.03 o
 -15   6   6     7964.13     8056.33   1240.89 o
 -14   6   6    26092.07    27761.25   1842.62 o
 -13   6   6    17160.78    17747.38   1364.76 o
 -12   6   6    20457.05    20180.89   1592.91 o
 -11   6   6    32288.47    31085.64   1812.51 o
 -10   6   6     8742.05     9660.41    424.66 o
  -9   6   6      759.56     1026.80    191.86 o
  -8   6   6    57743.00    57619.10   1461.96 o
  -7   6   6    37753.76    34305.26    919.36 o
  -6   6   6     9666.35    10753.21    337.74 o
  -5   6   6    29333.14    26959.00    545.72 o
  -4   6   6    46457.91    48242.45    827.49 o
  -3   6   6     2513.14     2227.30    105.98 o
  -2   6   6    17986.17    18895.80    343.28 o
  -1   6   6    20160.77    19279.36    437.37 o
   0   6   6      136.48      391.34     73.96 o
   1   6   6     2026.54     1365.41     99.92 o
   2   6   6    16878.09    17144.24    330.17 o
   3   6   6       28.78       80.75     75.15 o
   4   6   6      260.38      405.20     89.08 o
   5   6   6      418.55      330.30    100.06 o
   6   6   6       58.72      234.29    130.49 o
   7   6   6      308.73      287.56    295.18 o
   8   6   6      206.43      129.67    449.26 o
   9   6   6     2932.24     1490.09    565.74 o
  10   6   6        3.00      424.78    741.79 o
  11   6   6       63.53     -298.94   1126.48 o
  12   6   6     2232.10     2804.04    957.29 o
 -15   7   6     4384.90     6617.12   2349.76 o
 -14   7   6      182.69       -0.62    684.80 o
 -13   7   6     7423.10     8239.32    972.60 o
 -12   7   6    28684.14    27484.40   1735.91 o
 -11   7   6    32086.14    33271.70   1292.34 o
 -10   7   6     8153.93     6608.39    333.58 o
  -9   7   6      272.69     -100.80    170.68 o
  -8   7   6    12470.31    11879.93    420.80 o
  -7   7   6   130586.85   137652.63   3624.21 o
  -6   7   6    11548.56     9094.41    326.15 o
  -5   7   6    57862.95    56436.50   1106.23 o
  -4   7   6       25.68       75.51     67.22 o
  -3   7   6    75872.13    78915.14   1219.36 o
  -2   7   6      134.80      470.52     87.48 o
  -1   7   6   252335.31   265161.47   4723.80 o
   0   7   6       17.17       31.88     72.33 o
   1   7   6      660.67      575.20     92.45 o
   2   7   6     4471.01     3254.98    144.62 o
   3   7   6   168609.13   166237.95   2640.24 o
   4   7   6    19168.83    15812.23    420.84 o
   5   7   6    36211.93    37592.19    681.77 o
   6   7   6     4190.73     3105.73    187.56 o
   7   7   6    31813.04    29832.25    998.80 o
   8   7   6    35204.27    32188.14   1560.34 o
   9   7   6    37170.40    37355.43   1764.51 o
  10   7   6     2553.80     2053.22    632.14 o
  11   7   6      107.33      157.10    823.89 o
  12   7   6    20915.71    23111.30   2596.18 o
 -15   8   6     5136.38     6022.06   1214.48 o
 -14   8   6    24905.06    28318.45   1943.40 o
 -13   8   6     8640.53     8192.98   1229.98 o
 -12   8   6    19172.50    21042.06   1163.61 o
 -11   8   6    14419.91    13518.21    864.29 o
 -10   8   6    86851.69    85706.50   2941.97 o
  -9   8   6       55.33      171.56    182.98 o
  -8   8   6     7589.46     9882.52    515.58 o
  -7   8   6    11232.57     9625.31    401.72 o
  -6   8   6   317058.91   316998.38   6775.46 o
  -5   8   6      867.52      894.08    101.30 o
  -4   8   6    23368.54    23964.79    433.05 o
  -3   8   6       37.60      178.55     77.44 o
  -2   8   6   458541.63   482766.91   7635.16 o
  -1   8   6    14372.36    13717.83    546.97 o
   0   8   6   219549.33   229666.28   4362.99 o
   1   8   6     1096.14      772.54    103.85 o
   2   8   6   127511.77   128015.05   1975.83 o
   3   8   6    66615.13    60988.04   1196.10 o
   4   8   6   381339.81   390506.09   6528.77 o
   5   8   6    13185.75    12256.19    319.72 o
   6   8   6     4012.80     3626.01    220.88 o
   7   8   6    59325.45    56682.53   1965.25 o
   8   8   6   136042.06   140150.28   5419.12 o
   9   8   6    58535.90    64234.19   2721.30 o
  10   8   6    22269.95    23518.97   1363.64 o
  11   8   6    13935.05    14265.00   1403.38 o
  12   8   6    30801.93    37390.89   2445.03 o
 -14   9   6       80.16      883.47    579.20 o
 -13   9   6       34.12     -103.38    502.26 o
 -12   9   6    10118.78    10933.77    848.45 o
 -11   9   6    17894.33    17258.30   1516.26 o
 -10   9   6     4704.72     5627.34    475.89 o
  -9   9   6     1241.74     1067.60    236.45 o
  -8   9   6     2262.75     2469.57    235.87 o
  -7   9   6    52165.02    53100.44   1313.58 o
  -6   9   6     4026.25     5462.71    422.35 o
  -5   9   6    46872.57    44698.55    951.03 o
  -4   9   6     5254.84     4846.34    189.85 o
  -3   9   6    29550.59    31166.61    599.89 o
  -2   9   6     2607.64     2901.58    229.64 o
  -1   9   6   233877.83   251486.27   3927.22 o
   0   9   6     1369.44     1665.67    156.12 o
   1   9   6      446.68      874.26    113.98 o
   2   9   6    24821.07    22710.78    465.99 o
   3   9   6   122579.55   124585.76   2171.18 o
   4   9   6    14757.29    15643.36    381.77 o
   5   9   6    57152.15    58428.84   1009.23 o
   6   9   6    16901.03    14892.38    545.92 o
   7   9   6    34467.98    35790.75   1316.59 o
   8   9   6    29865.09    34654.71   1669.70 o
   9   9   6    39338.14    42199.77   1954.27 o
  10   9   6      151.30      -48.79    570.04 o
  11   9   6       24.39     -488.19    621.73 o
 -14  10   6    29303.39    31975.94   2710.35 o
 -13  10   6       53.12       30.15    561.93 o
 -12  10   6       74.83      324.69    620.44 o
 -11  10   6     6638.29     7689.93    767.92 o
 -10  10   6    35659.91    39390.48   2161.20 o
  -9  10   6    13783.24    13433.24    807.88 o
  -8  10   6    13276.15    14129.01    554.97 o
  -7  10   6     1827.62     2924.94    262.92 o
  -6  10   6    22496.49    21842.99    522.67 o
  -5  10   6    54863.29    54005.36   1069.86 o
  -4  10   6    33994.43    36023.03    763.66 o
  -3  10   6     8290.38     7228.46    236.04 o
  -2  10   6    12554.91    14409.72    342.62 o
  -1  10   6    47801.96    47131.05   1416.16 o
   0  10   6    12516.45    12946.09    368.97 o
   1  10   6    23518.80    21611.38    668.72 o
   2  10   6     1750.65     1619.55    146.43 o
   3  10   6     1531.72     2685.14    222.73 o
   4  10   6    11885.56    11828.58    333.67 o
   5  10   6    21228.47    20072.60    467.01 o
   6  10   6     5655.57     6233.47    246.52 o
   7  10   6        7.13      328.57    264.16 o
   8  10   6     8014.37     7271.79    785.74 o
   9  10   6     1855.43     2353.30    604.35 o
  10  10   6     2959.52     3837.39    722.82 o
  11  10   6      236.87      607.60    902.18 o
 -14  11   6     1670.95     2006.55    663.91 o
 -13  11   6    38453.56    46832.00   2194.41 o
 -12  11   6     5114.34     5772.96    728.07 o
 -11  11   6    66639.84    68269.98   2878.92 o
 -10  11   6     4647.26     2999.07    550.70 o
  -9  11   6   116801.66   128872.59   6235.82 o
  -8  11   6    17041.99    17325.35    852.29 o
  -7  11   6    48014.18    46886.14   1216.27 o
  -6  11   6     6878.05     5556.97    223.37 o
  -5  11   6   229138.20   236352.81   4206.05 o
  -4  11   6    40590.73    37035.63    944.50 o
  -3  11   6     6216.83     7017.65    259.22 o
  -2  11   6      911.91     1267.16    138.87 o
  -1  11   6   285488.53   301942.19   4988.93 o
   0  11   6    69221.24    66793.43   1494.51 o
   1  11   6     4635.66     4544.33    204.30 o
   2  11   6     2430.89     2155.51    160.92 o
   3  11   6   159957.19   161695.13   2787.67 o
   4  11   6    66015.77    64852.33   1167.10 o
   5  11   6    32808.66    29803.22    660.22 o
   6  11   6     8129.87     6694.38    372.23 o
   7  11   6    71538.60    64631.19   2854.73 o
   8  11   6    30462.49    34879.78   1700.46 o
   9  11   6    34474.92    32533.27   1671.94 o
  10  11   6    14029.07    15328.50   1136.12 o
  11  11   6    21753.07    23490.62   1909.69 o
 -14  12   6     7973.47     7844.68   1131.29 o
 -13  12   6    18714.68    19717.13   1308.85 o
 -12  12   6     7887.75     5828.93    750.93 o
 -11  12   6    11328.62    13538.62    993.78 o
 -10  12   6    31945.13    30872.23   1554.60 o
  -9  12   6    18347.01    18697.40   1320.20 o
  -8  12   6     5318.98     3499.93    514.71 o
  -7  12   6    25917.58    25934.47   1329.91 o
  -6  12   6    94562.97    93968.72   1835.60 o
  -5  12   6    15511.17    14782.07    546.86 o
  -4  12   6     1203.71     1204.35    149.90 o
  -3  12   6    23383.46    22976.71    624.81 o
  -2  12   6   135028.27   141782.27   2405.69 o
  -1  12   6    12584.08    12116.98    405.12 o
   0  12   6    39008.63    39692.89    748.60 o
   1  12   6    28515.59    27613.48    636.25 o
   2  12   6    70157.12    74281.48   1302.32 o
   3  12   6    12031.88    12932.92    376.07 o
   4  12   6    60116.11    56026.75   1062.54 o
   5  12   6    32156.61    31837.99    755.37 o
   6  12   6     9103.33    10412.75    396.61 o
   7  12   6     3612.26     3918.39    329.07 o
   8  12   6    40416.97    38348.59   2762.83 o
   9  12   6    27340.76    32327.17   1693.06 o
  10  12   6      476.16     1450.23    675.34 o
  11  12   6       56.29     1756.56   1001.52 o
 -14  13   6      257.39      876.27    695.76 o
 -13  13   6    23963.56    22656.68   2320.02 o
 -12  13   6    29855.77    30932.00   1655.60 o
 -11  13   6      302.94      309.65    529.34 o
 -10  13   6     6178.44     7149.17    902.27 o
  -9  13   6    25336.55    25556.73   1666.50 o
  -8  13   6    13784.44    11513.90   1038.73 o
  -7  13   6    28930.36    27149.20    991.76 o
  -6  13   6    31095.18    33045.18    779.03 o
  -5  13   6    10922.49    12617.04    353.73 o
  -4  13   6     1641.50     1248.51    159.73 o
  -3  13   6    39419.98    42428.73    982.42 o
  -2  13   6    15419.98    14702.81    484.33 o
  -1  13   6      712.08      650.59    149.17 o
   0  13   6     1540.97     2193.20    174.82 o
   1  13   6    14116.62    15773.53    394.23 o
   2  13   6     2559.74     2143.09    198.35 o
   3  13   6     6397.54     6714.81    288.02 o
   4  13   6      183.43      311.16    168.13 o
   5  13   6     2140.50     2617.13    248.67 o
   6  13   6     2293.69     1519.90    246.83 o
   7  13   6      702.74      387.84    300.55 o
   8  13   6      938.88      537.35    494.23 o
   9  13   6      327.83     1185.17    644.43 o
  10  13   6     3740.33     3036.21   1054.39 o
  11  13   6       82.38      908.22    964.02 o
 -13  14   6     4144.90     3619.49    919.50 o
 -12  14   6     8785.02    10589.63   1007.13 o
 -11  14   6    27433.16    25239.84   1469.46 o
 -10  14   6    22602.75    26747.82   1792.99 o
  -9  14   6     3636.35     3403.42    733.05 o
  -8  14   6    45627.28    47839.06   2650.90 o
  -7  14   6    20037.59    17270.46    612.50 o
  -6  14   6     1996.53     2387.41    226.87 o
  -5  14   6    41160.99    38476.44    784.88 o
  -4  14   6    35620.40    38794.63    825.37 o
  -3  14   6      686.57      466.20    165.26 o
  -2  14   6     4577.68     5490.38    265.02 o
  -1  14   6    27513.87    27165.60    684.76 o
   0  14   6     6300.26     6184.26    257.20 o
   1  14   6    11477.91    11665.27    399.79 o
   2  14   6     4581.22     4075.66    278.41 o
   3  14   6     2230.07     2358.35    211.08 o
   4  14   6     1143.29      963.69    200.20 o
   5  14   6     6291.75     6554.98    431.33 o
   6  14   6      316.23     1167.69    235.92 o
   7  14   6      820.24       79.25    318.42 o
   8  14   6     1076.65     1501.25    543.59 o
   9  14   6       54.80     -124.01    489.00 o
  10  14   6      547.31     1294.12   1006.08 o
 -13  15   6    10544.96    13720.63   1927.16 o
 -12  15   6     4537.87     2970.71    758.59 o
 -11  15   6     3119.62     3219.22    711.00 o
 -10  15   6     7983.95     5400.31    914.71 o
  -9  15   6     5321.98     7140.34    945.89 o
  -8  15   6     1422.48      871.26    818.46 o
  -7  15   6    27217.16    29931.79   1047.59 o
  -6  15   6     9384.00     7807.76    414.55 o
  -5  15   6     5207.69     4799.12    243.92 o
  -4  15   6    13537.02    12724.66    422.48 o
  -3  15   6    25221.28    28732.04    856.63 o
  -2  15   6     2150.17     2002.89    220.55 o
  -1  15   6    41274.65    43746.21    872.48 o
   0  15   6    17471.03    17681.53    480.56 o
   1  15   6       30.05     -179.16    164.17 o
   2  15   6    15095.40    12947.49    425.57 o
   3  15   6    30237.93    29329.04    687.49 o
   4  15   6      826.92      586.86    244.90 o
   5  15   6    21043.36    25322.90    833.24 o
   6  15   6    18619.46    16399.82    936.45 o
   7  15   6     4510.81     3020.04    414.20 o
   8  15   6    12581.02     8065.88    588.63 o
   9  15   6    12754.30    15382.17   1356.91 o
  10  15   6      963.57     1306.34    993.58 o
 -13  16   6       50.36     -588.28    690.63 o
 -12  16   6     3276.85     4288.89    824.04 o
 -11  16   6     2516.73      911.13    653.06 o
 -10  16   6    18347.50    17713.81   1517.79 o
  -9  16   6     6832.67     4775.93    874.20 o
  -8  16   6     1595.29     2086.50    718.97 o
  -7  16   6       45.36     -124.21    267.19 o
  -6  16   6    68982.99    68032.29   1920.95 o
  -5  16   6     5762.88     4189.38    300.91 o
  -4  16   6     7791.59     8050.44    339.48 o
  -3  16   6    20285.41    18942.35    630.67 o
  -2  16   6    93908.32    98337.32   1903.32 o
  -1  16   6      440.32      415.43    177.04 o
   0  16   6    70771.89    75469.72   1342.10 o
   1  16   6    20182.96    17758.20    501.84 o
   2  16   6    29331.29    27643.48    695.50 o
   3  16   6    37261.91    35617.25   1087.68 o
   4  16   6   103251.95   110855.72   2556.73 o
   5  16   6     2086.56     1839.89    349.98 o
   6  16   6     1010.91     1411.04    343.11 o
   7  16   6    44751.77    40787.00   2124.73 o
   8  16   6    46117.69    48517.56   3643.10 o
   9  16   6    10016.89     8267.27   1830.80 o
  10  16   6    18403.35    21829.01   1996.85 o
 -12  17   6        8.02     -294.25    714.74 o
 -11  17   6      310.29      247.34   1152.88 o
 -10  17   6     5511.02     6633.46   1024.02 o
  -9  17   6     2889.68     1633.34    827.26 o
  -8  17   6     5129.02     4031.18   1460.90 o
  -7  17   6     5059.26     4888.60    833.29 o
  -6  17   6     3963.92     4770.88    435.70 o
  -5  17   6     9524.95     9405.19    443.79 o
  -4  17   6    14169.12    13521.97    494.67 o
  -3  17   6      169.93      -37.80    202.23 o
  -2  17   6     3002.28     4176.01    288.84 o
  -1  17   6    46906.51    49146.45    986.72 o
   0  17   6    13137.43    12563.20    437.42 o
   1  17   6     2210.05     1804.31    238.15 o
   2  17   6    14445.57    13944.96    539.54 o
   3  17   6    27954.76    31439.92    907.25 o
   4  17   6      204.17     2052.94    349.45 o
   5  17   6    25131.84    25919.14    954.10 o
   6  17   6    16496.99    14052.06   1090.20 o
   7  17   6     4929.22     5173.56    509.28 o
   8  17   6     7494.24     8148.54    684.82 o
   9  17   6    18505.82    16162.43   2595.99 o
 -12  18   6     1393.25     1239.11    750.97 o
 -11  18   6      559.76     2293.83    963.06 o
 -10  18   6    31872.21    34944.97   2333.39 o
  -9  18   6     9705.61     9187.62   1169.12 o
  -8  18   6     1966.17     1356.32    530.78 o
  -7  18   6      755.00     1506.14    432.82 o
  -6  18   6    35275.38    34316.00   1033.63 o
  -5  18   6    32663.09    35679.26   1397.19 o
  -4  18   6    11159.65    11950.29    564.69 o
  -3  18   6     4817.26     4421.14    344.76 o
  -2  18   6    19322.24    20961.37    687.48 o
  -1  18   6    15233.38    17524.30    857.82 o
   0  18   6    11979.14    14165.91    568.18 o
   1  18   6    20063.46    18616.96    639.25 o
   2  18   6     6328.02     6064.05    389.98 o
   3  18   6     1903.68     3636.71    374.96 o
   4  18   6    11377.04    11448.54    598.23 o
   5  18   6    19066.44    19382.38   1114.38 o
   6  18   6     4506.99     3135.86    454.79 o
   7  18   6      146.44     -354.43    480.16 o
   8  18   6     7594.11     6615.07    799.99 o
   9  18   6     5220.26     7149.95   1460.90 o
 -11  19   6    48430.86    51621.29   3137.26 o
 -10  19   6     1657.02     2039.71    914.71 o
  -9  19   6    51582.43    54544.83   3200.75 o
  -8  19   6    11980.76    10791.49    825.18 o
  -7  19   6    39102.62    35672.97   2629.43 o
  -6  19   6     4139.43     3141.75    365.94 o
  -5  19   6   106082.05   106893.15   2773.78 o
  -4  19   6    17444.74    17735.97    666.23 o
  -3  19   6     8702.02     9051.38    484.29 o
  -2  19   6      836.10      890.00    279.42 o
  -1  19   6   138252.09   137945.44   2898.73 o
   0  19   6    38713.55    40692.50   1179.02 o
   1  19   6     1105.55     1348.39    302.15 o
   2  19   6      426.90      354.31    304.53 o
   3  19   6   104275.73   101428.36   2544.94 o
   4  19   6    31800.47    33112.19   1064.85 o
   5  19   6    13681.93    12846.59    788.24 o
   6  19   6     2227.15     1984.71    588.30 o
   7  19   6    39647.16    38420.43   2177.57 o
   8  19   6    25215.83    25025.16   1988.09 o
 -11  20   6     9261.37    11257.67   1442.28 o
 -10  20   6    21279.43    20818.76   1872.83 o
  -9  20   6     7755.65     9499.57   1269.30 o
  -8  20   6     2116.77      728.05    532.34 o
  -7  20   6     8020.15     7454.71    784.85 o
  -6  20   6    55489.98    48064.62   2648.55 o
  -5  20   6     1746.04     4049.15    474.06 o
  -4  20   6     2206.70     2448.14    382.99 o
  -3  20   6     8988.02     7995.33    476.51 o
  -2  20   6    78283.40    75386.95   1719.92 o
  -1  20   6     3596.77     4732.70    383.94 o
   0  20   6    26489.39    26775.24   1053.31 o
   1  20   6     6677.36     6525.26    430.31 o
   2  20   6    34526.95    33744.20    998.20 o
   3  20   6     5605.35     6738.07    506.65 o
   4  20   6    61983.96    59143.07   1777.59 o
   5  20   6    10149.93    10245.18    641.83 o
   6  20   6     4876.80     3832.05    650.74 o
   7  20   6     2813.36     2713.37    687.68 o
   8  20   6    40275.69    39860.95   2172.53 o
 -10  21   6     5235.97     8198.00   1313.00 o
  -9  21   6    28391.59    32719.96   4092.28 o
  -8  21   6      740.95      191.34    565.26 o
  -7  21   6     8896.74     6986.80    739.54 o
  -6  21   6    17372.41    20290.64   1166.50 o
  -5  21   6     8540.86    10457.12    684.56 o
  -4  21   6     2957.29     3500.19    430.79 o
  -3  21   6    27180.34    26746.13    901.68 o
  -2  21   6     2205.36     2888.85    374.73 o
  -1  21   6       22.16      -62.77    288.57 o
   0  21   6    11516.05    11943.50    549.93 o
   1  21   6     6401.21     6447.08    466.32 o
   2  21   6     1012.17     1010.00    349.52 o
   3  21   6     2910.18     2205.50    418.23 o
   4  21   6     2146.66     2753.01    464.90 o
   5  21   6       26.73       78.95    431.44 o
   6  21   6      926.46      569.15    451.07 o
   7  21   6        3.43      532.02    775.83 o
 -10  22   6    42822.28    49434.04   3168.22 o
  -9  22   6    14245.40    13582.04   1552.01 o
  -8  22   6    29772.13    30304.86   1665.63 o
  -7  22   6     4241.47     2723.16    626.31 o
  -6  22   6    20444.63    22559.49   1232.61 o
  -5  22   6    37711.88    38486.80   2028.48 o
  -4  22   6    36785.98    39404.23   1412.11 o
  -3  22   6     9080.47     8856.42    586.73 o
  -2  22   6     2476.73     1844.27    363.34 o
  -1  22   6    38107.67    38669.18   1113.87 o
   0  22   6    15123.65    14418.63    790.78 o
   1  22   6    29703.84    30014.36    985.67 o
   2  22   6      458.29      572.29    382.42 o
   3  22   6     2642.34     3276.23    458.58 o
   4  22   6     6979.72     6359.27    573.96 o
   5  22   6    24933.41    27512.08   1158.67 o
   6  22   6     5130.75     7495.84   1125.45 o
   7  22   6      949.64      483.56    815.29 o
  -9  23   6    17967.62    19608.47   1873.08 o
  -8  23   6    13881.82    13716.23   1482.22 o
  -7  23   6      576.80      338.99    584.73 o
  -6  23   6     5696.62     4067.96    561.37 o
  -5  23   6     5946.10     6924.73    718.73 o
  -4  23   6    39383.15    38501.02   1417.32 o
  -3  23   6     2587.56     2108.96    440.24 o
  -2  23   6     2351.79     1914.60    432.31 o
  -1  23   6      168.18     -177.57    332.48 o
   0  23   6    38431.73    40516.36   1230.14 o
   1  23   6      591.69      422.34    355.86 o
   2  23   6    26886.41    24947.20    952.49 o
   3  23   6       13.26     -174.09    417.33 o
   4  23   6     7279.11     9147.19    660.16 o
   5  23   6     6596.10    10753.17    862.88 o
   6  23   6    28538.55    22805.10   2906.77 o
  -8  24   6       11.14      224.44    974.10 o
  -7  24   6     5482.71     6127.09    802.00 o
  -6  24   6     6407.28     6294.24    662.79 o
  -5  24   6    12121.27    10233.80    823.92 o
  -4  24   6     3281.67     2571.33    560.19 o
  -3  24   6    24841.40    24945.06   1011.90 o
  -2  24   6     9550.96     9992.70    656.90 o
  -1  24   6      539.13     -104.03    374.88 o
   0  24   6    14155.47    15782.71    763.82 o
   1  24   6    31766.30    30358.24   1274.72 o
   2  24   6      117.89     -196.23    385.73 o
   3  24   6    10779.94     9860.45    701.34 o
   4  24   6    26171.30    26630.79   1247.89 o
   5  24   6    12062.83    10955.48   1158.62 o
  -7  25   6      729.06      263.64    755.89 o
  -6  25   6      958.99     1229.82    551.66 o
  -5  25   6     6070.70     7136.47    750.63 o
  -4  25   6     8428.12     6830.43    669.16 o
  -3  25   6      157.91     -521.84    467.93 o
  -2  25   6     3660.98     4197.36    520.41 o
  -1  25   6    15591.95    16463.55    864.20 o
   0  25   6     7238.91     6044.99    541.00 o
   1  25   6     3638.01     2671.07    512.85 o
   2  25   6     9500.98     9151.95    740.16 o
   3  25   6     8584.03    10755.45   1011.49 o
   4  25   6        1.46      923.09    725.61 o
  -6  26   6     9441.77     6662.27   1163.74 o
  -5  26   6     4533.07     3014.66    942.84 o
  -4  26   6     2052.54     2652.16    766.17 o
  -3  26   6      963.68      311.91    585.96 o
  -2  26   6     4661.97     3632.15    564.42 o
  -1  26   6     4738.62     5674.90    616.63 o
   0  26   6     3640.99     3732.47    688.61 o
   1  26   6     1987.97     1284.05    484.61 o
   2  26   6     1759.82      618.18    614.50 o
   3  26   6     1112.18     1402.94    982.13 o
  -4  27   6      470.18      269.08    703.69 o
  -3  27   6     1997.56     1554.69    938.96 o
  -2  27   6     1139.25     1159.95    552.27 o
  -1  27   6    40509.32    37083.91   2542.52 o
   0  27   6     4049.24     3609.09    744.30 o
   1  27   6      904.37      305.95    597.20 o
 -15   1   7    44867.27    45147.11   3854.67 o
 -14   1   7       83.96     1390.50   1108.88 o
 -13   1   7       20.53      297.46    871.26 o
 -12   1   7     3680.59     3499.21    790.24 o
 -11   1   7    94704.37    96056.53   4529.50 o
 -10   1   7      334.85      712.85    510.28 o
  -9   1   7    37123.44    35326.47   1273.06 o
  -8   1   7      726.52      653.74    157.62 o
  -7   1   7   203702.34   208008.22   4631.86 o
  -6   1   7    11925.29    11362.42    298.83 o
  -5   1   7   151417.20   150335.69   2737.00 o
  -4   1   7       38.83      199.93     58.57 o
  -3   1   7    94539.23    96543.77   1591.85 o
  -2   1   7    36281.52    33063.91    533.48 o
  -1   1   7   369679.09   383872.72   5357.18 o
   0   1   7    12359.22    10914.59    219.36 o
   1   1   7     5648.96     6036.19    166.34 o
   2   1   7    37662.64    33901.58    564.16 o
   3   1   7   252793.38   253348.05   3613.58 o
   4   1   7    51696.38    47783.64    845.85 o
   5   1   7     9961.90     9550.55    254.42 o
   6   1   7    13895.63    12627.38    336.25 o
   7   1   7    77166.30    74077.73   2587.33 o
   8   1   7    41891.27    45469.17   2523.22 o
   9   1   7    28474.42    30707.90   1955.23 o
  10   1   7       49.62      110.12    728.01 o
  11   1   7    23874.01    27503.66   1922.63 o
  12   1   7    23228.18    27030.97   1953.89 o
 -15   2   7     7712.12     8448.58   1742.52 o
 -14   2   7    24184.28    23268.80   2569.78 o
 -13   2   7     7855.50     7146.09   1408.10 o
 -12   2   7    65160.52    66313.30   3359.78 o
 -11   2   7    18126.75    18121.81   1360.74 o
 -10   2   7   129687.53   126228.84   4093.18 o
  -9   2   7      209.82      478.72    180.31 o
  -8   2   7    43760.59    44383.01   1146.93 o
  -7   2   7     8432.38     7220.30    259.13 o
  -6   2   7   400313.19   404482.41   7906.49 o
  -5   2   7      250.48      262.68     71.74 o
  -4   2   7     1695.22     2004.86     91.09 o
  -3   2   7      382.51      228.65     57.38 o
  -2   2   7   481625.03   503647.47   7141.96 o
  -1   2   7    23433.47    20664.04    379.77 o
   0   2   7    84261.95    82036.05   1219.04 o
   1   2   7      949.82      897.89     81.77 o
   2   2   7   127552.24   127458.92   1938.13 o
   3   2   7    61033.56    55037.93    923.00 o
   4   2   7   164804.36   163864.22   2588.42 o
   5   2   7     9955.09     9821.00    276.93 o
   6   2   7    13926.61    13887.90    336.84 o
   7   2   7    32792.25    30418.94   1055.72 o
   8   2   7    66479.66    65196.01   3405.83 o
   9   2   7    40614.14    43582.13   3485.04 o
  10   2   7      567.13      660.33   1082.47 o
  11   2   7     6590.90     8005.48   1101.41 o
  12   2   7    16842.10    18846.83   1742.52 o
 -15   3   7      231.92      880.06   1284.89 o
 -14   3   7     2743.21     3713.86   1302.49 o
 -13   3   7     2477.95     1777.72   1073.67 o
 -12   3   7    49789.47    46659.78   1968.34 o
 -11   3   7    15476.82    14688.05    826.70 o
 -10   3   7    27688.05    26356.87   1054.96 o
  -9   3   7       11.31       74.92    143.98 o
  -8   3   7    13185.24    12314.19    419.20 o
  -7   3   7    35717.96    34310.76    842.76 o
  -6   3   7    52396.52    48960.34   1081.57 o
  -5   3   7    41962.57    42859.41    860.77 o
  -4   3   7     2484.30     2160.77     94.06 o
  -3   3   7     2719.92     2898.82    110.43 o
  -2   3   7     8428.63     7201.03    191.92 o
  -1   3   7   144079.06   151913.77   2258.07 o
   0   3   7     1491.94     1265.23     85.57 o
   1   3   7    17678.46    17933.29    325.40 o
   2   3   7     1275.59      807.30     85.46 o
   3   3   7    40832.36    40440.04    724.79 o
   4   3   7     9285.17     7709.85    215.80 o
   5   3   7    56419.71    54605.37    966.34 o
   6   3   7    11260.42    10204.67    296.54 o
   7   3   7      598.44      437.84    245.34 o
   8   3   7    12655.89    13474.46   1188.54 o
   9   3   7    24453.05    25034.73   1727.84 o
  10   3   7    26549.14    25091.29   1779.25 o
  11   3   7     4148.73     5318.69   1007.20 o
  12   3   7      706.31     1583.29    936.64 o
 -15   4   7    21786.70    22811.17   2622.58 o
 -14   4   7    20735.11    21385.47   2464.17 o
 -13   4   7     4860.49     2582.32    941.66 o
 -12   4   7        4.17     -635.82    471.58 o
 -11   4   7    56211.21    55377.42   2269.24 o
 -10   4   7     9120.35    10146.84    533.95 o
  -9   4   7     8541.32     7553.48    334.42 o
  -8   4   7      302.95      358.06    151.21 o
  -7   4   7    51721.86    48250.95   1151.66 o
  -6   4   7     1986.53     2630.86    173.71 o
  -5   4   7    22878.85    21447.96    493.49 o
  -4   4   7     3720.14     4297.86    142.63 o
  -3   4   7     4136.89     3606.39    149.44 o
  -2   4   7     4833.67     4961.09    148.51 o
  -1   4   7    29005.39    26036.78    557.40 o
   0   4   7    19353.86    20459.52    362.72 o
   1   4   7     4538.48     3719.19    132.35 o
   2   4   7    35459.89    34414.81    598.60 o
   3   4   7     7665.32     6990.59    257.40 o
   4   4   7    10397.49    10038.02    273.29 o
   5   4   7     9689.32     8801.77    257.95 o
   6   4   7    44265.35    44140.70    859.13 o
   7   4   7     5560.63     4478.31    375.55 o
   8   4   7     1151.63     1003.59    681.48 o
   9   4   7    10004.72     9548.28   1055.93 o
  10   4   7    27060.38    28838.08   2675.38 o
  11   4   7    19903.19    21763.96   1698.84 o
  12   4   7     8684.65     9338.25   2543.38 o
 -15   5   7     3617.18     4702.02    932.86 o
 -14   5   7     5712.15     4722.14    778.18 o
 -13   5   7     5068.83     4674.41    761.84 o
 -12   5   7    18106.27    15472.67   1566.51 o
 -11   5   7       71.81      278.27    357.51 o
 -10   5   7    25554.32    23896.96    767.55 o
  -9   5   7      415.28      618.13    165.79 o
  -8   5   7     1261.67     1063.82    141.67 o
  -7   5   7     3034.77     3339.38    194.16 o
  -6   5   7    27179.24    23648.93    650.79 o
  -5   5   7    10557.43    10634.65    260.15 o
  -4   5   7     4149.34     3459.72    129.01 o
  -3   5   7      875.94     1114.60     83.19 o
  -2   5   7    12404.62    12081.59    289.85 o
  -1   5   7    16703.51    18898.00    390.85 o
   0   5   7      390.21      255.08     70.96 o
   1   5   7    24891.60    27240.43    490.36 o
   2   5   7     1509.09     1689.64    107.41 o
   3   5   7     3418.07     3732.66    155.21 o
   4   5   7      819.92      314.90    100.90 o
   5   5   7    27010.50    28241.55    520.18 o
   6   5   7     2508.53     2689.31    190.86 o
   7   5   7     5355.48     5117.63    415.79 o
   8   5   7     1793.70     1656.20   1205.68 o
   9   5   7    14034.84    16593.71   1366.34 o
  10   5   7    12487.44    14752.20   2684.18 o
  11   5   7     7953.93     9022.92   1176.09 o
  12   5   7       46.49    -1678.96    839.48 o
 -15   6   7     2206.78     1760.12    732.25 o
 -14   6   7     5237.07     3069.59    729.21 o
 -13   6   7      217.37      176.55    595.14 o
 -12   6   7    29042.46    30203.96   1803.68 o
 -11   6   7     2955.72     2256.24    447.13 o
 -10   6   7    38727.06    38822.18   1275.85 o
  -9   6   7     4550.25     4072.31    228.60 o
  -8   6   7    15985.21    18042.61    521.97 o
  -7   6   7     1383.75     1320.37    156.83 o
  -6   6   7   130913.94   132982.52   3246.57 o
  -5   6   7     3804.72     3172.74    149.07 o
  -4   6   7      153.22      154.46     76.62 o
  -3   6   7    14750.42    13482.62    408.95 o
  -2   6   7   122259.37   130878.55   2090.52 o
  -1   6   7     6522.99     5125.49    179.13 o
   0   6   7    27320.12    27628.66    477.27 o
   1   6   7    23594.03    20142.40    414.62 o
   2   6   7    33118.54    32100.63    551.31 o
   3   6   7    30042.71    25826.44    495.58 o
   4   6   7    48337.78    49556.14    865.31 o
   5   6   7     2821.77     2451.92    146.95 o
   6   6   7     2455.62     1629.05    173.72 o
   7   6   7    21601.33    19131.92   1583.48 o
   8   6   7    18422.89    17415.24   2134.75 o
   9   6   7     7746.27     7777.91   1026.28 o
  10   6   7     1232.48     1772.40    976.87 o
  11   6   7    12434.59    13078.81   1364.82 o
 -15   7   7    13954.67    13904.24   1295.85 o
 -14   7   7        5.37     -165.98    655.37 o
 -13   7   7      603.33     1019.27    663.07 o
 -12   7   7     3043.43     2488.27    727.55 o
 -11   7   7    44819.43    48419.34   1772.91 o
 -10   7   7     5874.15     6020.86    401.10 o
  -9   7   7      217.50      222.34    155.05 o
  -8   7   7    14817.36    13064.60    599.75 o
  -7   7   7    79175.75    84697.76   2278.16 o
  -6   7   7    25452.10    24616.23    714.21 o
  -5   7   7    11587.52    10794.88    291.13 o
  -4   7   7     6072.86     4550.99    171.28 o
  -3   7   7    62040.68    65182.24   1088.76 o
  -2   7   7   113376.23   108710.55   1897.13 o
  -1   7   7    78464.13    78759.07   1219.15 o
   0   7   7      786.51      792.65    102.91 o
   1   7   7    24813.16    24436.42    455.18 o
   2   7   7   104426.59    97721.08   1618.76 o
   3   7   7    63360.71    63930.88   1075.65 o
   4   7   7    10728.87    10216.36    310.57 o
   5   7   7        2.85      -28.84    115.50 o
   6   7   7    48793.01    44866.93    939.14 o
   7   7   7    23504.74    21978.16   1443.98 o
   8   7   7    26414.23    27252.65   1407.72 o
   9   7   7     4845.01     6322.26   1004.44 o
  10   7   7    14462.68    14731.10   1400.13 o
  11   7   7     6499.22     5782.39   1064.49 o
 -15   8   7     4219.06     4745.50    927.48 o
 -14   8   7     1132.65      882.22    701.27 o
 -13   8   7     3643.50     3255.93    564.87 o
 -12   8   7      150.30     -565.34    403.58 o
 -11   8   7    11557.06    10439.71    749.80 o
 -10   8   7     6756.14     6036.85    476.59 o
  -9   8   7      742.27      644.96    177.56 o
  -8   8   7       77.24      131.89    162.35 o
  -7   8   7    18037.62    17459.59    573.77 o
  -6   8   7     6519.94     6671.89    295.02 o
  -5   8   7      485.43      979.02    122.97 o
  -4   8   7    18862.92    19543.97    417.34 o
  -3   8   7    19848.95    20381.80    488.01 o
  -2   8   7     9023.33    10261.37    264.80 o
  -1   8   7       11.94     1026.44    139.78 o
   0   8   7    25162.94    26872.81    525.27 o
   1   8   7     7127.92     6950.77    217.31 o
   2   8   7      279.76      483.14    111.06 o
   3   8   7      512.46     1968.12    164.90 o
   4   8   7    16697.44    16829.84    395.33 o
   5   8   7     8766.05     7926.70    255.13 o
   6   8   7      518.18      413.75    229.08 o
   7   8   7     1255.85     1542.43    242.92 o
   8   8   7     3426.54     3050.59    600.49 o
   9   8   7     7682.83     8883.95   1027.76 o
  10   8   7     1948.99     -537.10    803.48 o
  11   8   7     2477.98     4258.17   1027.40 o
 -14   9   7        8.72      128.53    840.92 o
 -13   9   7       17.85      355.27    505.83 o
 -12   9   7    12969.23    12604.68    905.62 o
 -11   9   7   109025.88   114720.18   4513.09 o
 -10   9   7     2605.47     2214.10    455.49 o
  -9   9   7    40817.83    40902.50   1187.64 o
  -8   9   7     3454.09     3392.74    242.54 o
  -7   9   7   200049.39   204910.78   4413.44 o
  -6   9   7      327.28      523.01    112.11 o
  -5   9   7   175502.98   173404.23   2977.49 o
  -4   9   7      492.12      362.30     87.61 o
  -3   9   7    67024.30    71125.13   1247.44 o
  -2   9   7     7245.47     6706.20    244.82 o
  -1   9   7   391885.19   410240.47   6713.67 o
   0   9   7     7499.38     6513.39    223.12 o
   1   9   7     1491.90     1536.56    142.19 o
   2   9   7    13458.60    11957.82    339.35 o
   3   9   7   225424.95   228228.02   3723.71 o
   4   9   7    39395.42    37726.58    699.89 o
   5   9   7    30487.85    29083.82    604.86 o
   6   9   7     2119.37     1575.06    188.31 o
   7   9   7    88642.26    81879.29   2905.54 o
   8   9   7    43741.73    43844.91   2593.78 o
   9   9   7    30573.68    31656.90   1620.10 o
  10   9   7     2871.14     2651.76    939.77 o
  11   9   7    13425.41    13306.20   1707.32 o
 -14  10   7    22235.82    23904.33   1646.57 o
 -13  10   7    10179.53    11373.30    921.56 o
 -12  10   7    60161.66    61815.25   2645.28 o
 -11  10   7    17789.22    19846.95   1168.01 o
 -10  10   7   137858.98   142322.81   5508.39 o
  -9  10   7      634.12     1120.07    380.26 o
  -8  10   7    54583.84    55738.78   1590.24 o
  -7  10   7     8689.05     8644.88    419.95 o
  -6  10   7   338641.28   340775.94   6345.74 o
  -5  10   7      988.68     1149.47    126.67 o
  -4  10   7     3980.17     4228.42    211.18 o
  -3  10   7      801.93      499.97    106.11 o
  -2  10   7   492457.13   520983.22   8255.79 o
  -1  10   7    15153.62    14331.39    631.70 o
   0  10   7    83378.85    87242.25   1621.57 o
   1  10   7      115.43       63.82    121.24 o
   2  10   7   148164.20   151115.89   2506.73 o
   3  10   7    64422.02    60615.50   1128.97 o
   4  10   7   172955.55   169442.08   2795.56 o
   5  10   7    16469.84    15586.04    440.65 o
   6  10   7    12201.01    11475.73    476.83 o
   7  10   7    46765.68    46076.86   1917.62 o
   8  10   7    83110.09    84873.99   3465.79 o
   9  10   7    40216.47    44332.51   2073.20 o
  10  10   7      939.07     -141.92    875.29 o
  11  10   7     5440.29     8825.52   1257.81 o
 -14  11   7      854.20     2002.26    679.13 o
 -13  11   7     9916.30     9054.79   1180.53 o
 -12  11   7    19140.01    19739.62   1657.35 o
 -11  11   7     7769.58     6493.17    738.06 o
 -10  11   7    14708.42    17542.04   1429.78 o
  -9  11   7       27.01     -692.07    783.25 o
  -8  11   7     2119.20     2357.88    285.22 o
  -7  11   7    49502.31    50239.46   1356.52 o
  -6  11   7    11120.55    13788.39    637.25 o
  -5  11   7    21193.24    21851.36    480.82 o
  -4  11   7       52.22       26.96    116.60 o
  -3  11   7    17504.37    17968.28    462.21 o
  -2  11   7     2521.99     2676.07    256.50 o
  -1  11   7    89337.45    93811.73   1683.27 o
   0  11   7       62.01      203.54    129.44 o
   1  11   7     3088.68     3893.43    199.94 o
   2  11   7     4339.99     4698.35    237.74 o
   3  11   7    49516.14    49259.39    948.66 o
   4  11   7    12626.29    12668.31    355.92 o
   5  11   7    29014.28    28645.02    661.02 o
   6  11   7      104.58      326.76    195.18 o
   7  11   7     4044.37     3503.04    372.16 o
   8  11   7    14976.33    16813.11   1714.85 o
   9  11   7    13414.44    14251.66   1070.13 o
  10  11   7    11908.73    11624.74   1382.66 o
  11  11   7     2072.96     2532.52   1061.46 o
 -14  12   7    32957.67    34420.23   1864.05 o
 -13  12   7       42.12     -880.50    574.77 o
 -12  12   7      317.33       55.86    543.33 o
 -11  12   7    31416.26    33860.09   1689.77 o
 -10  12   7    29861.91    31415.84   1571.31 o
  -9  12   7    16373.23    14577.63   1170.18 o
  -8  12   7     2735.69     3196.79    486.42 o
  -7  12   7    15884.15    16370.89    921.72 o
  -6  12   7    16274.82    16716.11    449.76 o
  -5  12   7    46849.18    45416.14    878.46 o
  -4  12   7      127.19      197.01    132.18 o
  -3  12   7      197.82      151.46    149.25 o
  -2  12   7    13981.21    14554.41    399.44 o
  -1  12   7    32323.30    32178.84    697.39 o
   0  12   7     1651.31     2486.58    208.01 o
   1  12   7     3336.30     2855.73    197.40 o
   2  12   7    39372.60    43555.17    892.66 o
   3  12   7     2607.71     3491.98    224.43 o
   4  12   7      213.53      535.03    177.45 o
   5  12   7      461.70      705.26    205.08 o
   6  12   7    48192.52    50575.44   1628.70 o
   7  12   7     1953.94     2318.46    352.75 o
   8  12   7    11492.65    11369.49    993.60 o
   9  12   7     3173.83     3632.00   1004.70 o
  10  12   7    30726.67    35908.60   2440.40 o
 -14  13   7     6555.70     5996.42   1371.88 o
 -13  13   7    13502.93    16168.24   1206.96 o
 -12  13   7       55.64     -123.46    573.92 o
 -11  13   7    16964.64    15862.09   1113.46 o
 -10  13   7    17403.51    15207.38   1261.01 o
  -9  13   7    16010.27    19184.48   1575.31 o
  -8  13   7    13807.56    13365.53   1111.53 o
  -7  13   7     5322.84     4065.01    274.09 o
  -6  13   7    13608.48    11672.20    457.63 o
  -5  13   7    14337.32    16532.58    423.87 o
  -4  13   7    43645.29    42506.02    951.55 o
  -3  13   7     7153.72     7840.36    311.27 o
  -2  13   7      146.79      217.66    151.56 o
  -1  13   7    17016.88    17488.25    451.24 o
   0  13   7    33322.91    33638.14    877.20 o
   1  13   7    11170.07    14038.61    396.05 o
   2  13   7     7250.15     5216.46    264.23 o
   3  13   7    31111.18    30467.55    707.49 o
   4  13   7    10208.71    10797.59    402.05 o
   5  13   7    14121.42    17693.56    562.99 o
   6  13   7     4667.61     3806.04    377.00 o
   7  13   7    28878.12    29263.27   2093.52 o
   8  13   7      264.43       55.30    513.18 o
   9  13   7      168.51      488.36    751.96 o
  10  13   7      198.66     1320.53    992.14 o
 -13  14   7     8545.87     7216.72    903.64 o
 -12  14   7     3813.40     4857.84    768.20 o
 -11  14   7     1175.42     1813.81    617.65 o
 -10  14   7     1261.62      363.30    633.66 o
  -9  14   7    15116.48    12729.76   1364.09 o
  -8  14   7     9435.07    11732.22   1077.44 o
  -7  14   7    17288.91    17115.70    686.18 o
  -6  14   7     1585.62     1895.48    285.55 o
  -5  14   7     8295.98     6567.44    266.09 o
  -4  14   7       40.33      136.60    157.56 o
  -3  14   7    55432.38    55297.59   1297.89 o
  -2  14   7     9778.95    11616.91    415.19 o
  -1  14   7       51.64      -29.87    164.87 o
   0  14   7       55.40      159.45    159.00 o
   1  14   7    50653.14    49635.59   1018.56 o
   2  14   7      607.61      703.11    188.84 o
   3  14   7    13459.30    10826.01    396.74 o
   4  14   7     1552.79     2385.30    291.72 o
   5  14   7    20362.96    19850.92    715.30 o
   6  14   7      867.66     1775.31    300.72 o
   7  14   7    25165.03    19742.46   1437.86 o
   8  14   7      418.33     -322.73    735.00 o
   9  14   7     1056.49      301.08    702.96 o
  10  14   7     2054.80     2794.14   1125.21 o
 -13  15   7     1534.15     1117.27    717.93 o
 -12  15   7    15460.01    13727.07   1137.88 o
 -11  15   7     8508.20    10713.27   1080.03 o
 -10  15   7     3775.05     4760.11    874.20 o
  -9  15   7      113.87     -771.08    578.63 o
  -8  15   7    25606.82    21897.28   1555.14 o
  -7  15   7    23807.44    25374.28    856.45 o
  -6  15   7    23158.79    23595.88    692.76 o
  -5  15   7      124.74       44.96    156.48 o
  -4  15   7     9893.10     7839.37    324.17 o
  -3  15   7    13858.53    15441.11    489.99 o
  -2  15   7    78757.54    76923.56   1836.97 o
  -1  15   7    10097.48    10531.23    387.85 o
   0  15   7     4085.10     3226.11    222.81 o
   1  15   7    13454.13    13944.03    507.85 o
   2  15   7    70474.80    70430.08   1544.33 o
   3  15   7    11731.89    12675.48    522.57 o
   4  15   7      508.08      253.30    299.57 o
   5  15   7     1944.38      797.30    325.62 o
   6  15   7    47124.77    44786.25   1865.71 o
   7  15   7     8788.71     9322.79    906.09 o
   8  15   7     6181.63     5321.13   1374.51 o
   9  15   7        0.84     -681.52    730.36 o
 -13  16   7     2155.90      578.81    834.36 o
 -12  16   7        5.89     -429.83    669.65 o
 -11  16   7    10105.55     8505.85   1132.37 o
 -10  16   7     4443.63     1718.35    779.36 o
  -9  16   7      160.09      -79.88    641.46 o
  -8  16   7     1284.92      578.45    636.54 o
  -7  16   7    10668.76    10156.49    559.55 o
  -6  16   7     5094.38     4226.65    264.87 o
  -5  16   7      534.22      433.21    237.48 o
  -4  16   7    16545.91    15885.88    507.47 o
  -3  16   7     9228.31     9013.16    425.51 o
  -2  16   7     2279.83     2638.45    262.50 o
  -1  16   7      452.08     2743.33    252.72 o
   0  16   7    24713.25    25773.47    656.44 o
   1  16   7     4698.09     4941.04    287.33 o
   2  16   7       12.53       -3.38    244.86 o
   3  16   7     1292.61     2923.89    358.96 o
   4  16   7    12726.50    12942.68    642.48 o
   5  16   7     5138.72     4422.46    452.21 o
   6  16   7     2704.71     3476.51    373.25 o
   7  16   7     1572.38     3269.07    505.64 o
   8  16   7     5729.42     5205.39    690.88 o
   9  16   7     3734.69     2122.40   1392.21 o
 -12  17   7     2268.51     1482.88    758.45 o
 -11  17   7    57552.94    62608.55   3541.41 o
 -10  17   7     5402.47     3814.39    908.55 o
  -9  17   7    10638.22     9233.24   1170.48 o
  -8  17   7       23.99     1145.18   1047.27 o
  -7  17   7    74277.18    73036.77   3386.51 o
  -6  17   7     1501.37      776.05    243.87 o
  -5  17   7    70910.61    66150.24   1651.12 o
  -4  17   7      339.12      295.22    235.44 o
  -3  17   7    27221.48    29902.74    852.56 o
  -2  17   7     5676.38     6024.94    362.97 o
  -1  17   7   136879.66   140728.55   2637.39 o
   0  17   7       12.10     -411.78    205.89 o
   1  17   7       15.61     -456.94    251.11 o
   2  17   7     7145.04     7587.03    432.07 o
   3  17   7    97068.91    98301.80   2449.49 o
   4  17   7    13738.11    12966.71    744.54 o
   5  17   7    13180.03    14823.05    771.75 o
   6  17   7     3826.84     3690.01    423.38 o
   7  17   7    28150.77    24813.39   3448.51 o
   8  17   7    21200.74    20295.16   1265.47 o
   9  17   7    19726.97    24343.91   2640.18 o
 -12  18   7    36097.63    36973.59   2080.46 o
 -11  18   7     3084.77     2548.52    958.09 o
 -10  18   7    46530.95    44259.94   2727.10 o
  -9  18   7     1299.24      760.94   1399.30 o
  -8  18   7    24829.60    26410.37   1769.34 o
  -7  18   7      586.02     -179.34    387.12 o
  -6  18   7   138284.91   135510.17   4217.89 o
  -5  18   7      499.17     1033.64    311.56 o
  -4  18   7       83.15     -312.69    272.30 o
  -3  18   7    10575.68     9554.40    466.57 o
  -2  18   7   153281.31   158823.52   3434.40 o
  -1  18   7     6973.02     7246.58    431.19 o
   0  18   7    32364.95    32036.08    886.74 o
   1  18   7     5677.07     4771.01    369.19 o
   2  18   7    59113.04    58109.77   1784.24 o
   3  18   7    44714.92    46059.36   1414.46 o
   4  18   7    65006.62    63126.72   1811.75 o
   5  18   7       30.84     -720.37    361.03 o
   6  18   7     3824.19     1716.14    454.99 o
   7  18   7    31380.43    29532.98   1519.76 o
   8  18   7    34337.90    29549.35   2539.70 o
 -11  19   7     2391.79     2512.19   1007.89 o
 -10  19   7     2755.43     5331.55   1487.30 o
  -9  19   7     7208.21     7306.00   1122.19 o
  -8  19   7     3290.95     2020.14    610.79 o
  -7  19   7    21038.98    20426.14   1138.15 o
  -6  19   7      192.26     3533.86    926.09 o
  -5  19   7      700.94      605.54    368.80 o
  -4  19   7     8146.25     7387.80    495.90 o
  -3  19   7    22156.12    23629.38    825.54 o
  -2  19   7    16425.72    19891.77   1129.04 o
  -1  19   7    12081.93    12124.80    543.30 o
   0  19   7     5322.44     6598.87    418.26 o
   1  19   7      106.18      -49.15    269.55 o
   2  19   7    20028.02    24715.14    818.98 o
   3  19   7    12493.46    11033.58    640.49 o
   4  19   7     3650.40     4249.87    504.78 o
   5  19   7     5281.38     5797.76    548.99 o
   6  19   7     9709.35     9750.78   1158.19 o
   7  19   7       64.24      306.13    572.88 o
   8  19   7     9672.74    10948.73   1006.25 o
 -11  20   7     3393.18     4281.27   1100.15 o
 -10  20   7    39252.43    42290.83   2743.80 o
  -9  20   7    13069.94    13811.28   1452.19 o
  -8  20   7     4436.52     4369.82    658.68 o
  -7  20   7      188.80      999.47    557.47 o
  -6  20   7    39217.40    41011.19   1899.21 o
  -5  20   7    25579.79    27172.06   1052.33 o
  -4  20   7     4666.02     5550.69    485.91 o
  -3  20   7    11552.50    11120.70    597.91 o
  -2  20   7    26425.89    28651.57    931.08 o
  -1  20   7    12758.36    13950.10    714.10 o
   0  20   7     4868.70     5213.80    404.71 o
   1  20   7    17047.60    15386.64    650.24 o
   2  20   7    30448.45    32979.66   1026.79 o
   3  20   7       95.64     1779.47    406.40 o
   4  20   7     8493.38     9075.67    660.75 o
   5  20   7    10912.49    12047.48    804.48 o
   6  20   7    28278.92    29486.32   1763.21 o
   7  20   7       73.43     1926.44    868.55 o
 -10  21   7    10605.94     9161.74   1343.99 o
  -9  21   7    23023.54    25610.54   3625.85 o
  -8  21   7    17160.93    16470.61   2100.19 o
  -7  21   7    19877.08    15894.91   1037.88 o
  -6  21   7     8785.61     7514.81    632.17 o
  -5  21   7    32118.73    33109.78   1232.80 o
  -4  21   7    33229.30    33032.50   1123.12 o
  -3  21   7    13451.09    12836.73    687.43 o
  -2  21   7      485.79     -234.73    319.14 o
  -1  21   7    40562.78    39136.25   1115.27 o
   0  21   7    43198.56    44957.45   1172.23 o
   1  21   7     8343.57     9449.34    542.13 o
   2  21   7     5262.47     4770.08    483.11 o
   3  21   7    53985.00    49199.67   1534.89 o
   4  21   7    14171.30    17131.96   1012.80 o
   5  21   7     3796.88     5664.79    627.87 o
   6  21   7     7269.90     5354.41    681.22 o
   7  21   7    45590.80    46996.33   3154.14 o
  -9  22   7    12386.42    10699.73   1430.63 o
  -8  22   7      804.36      987.17    640.30 o
  -7  22   7    13280.39    13284.43   2103.55 o
  -6  22   7     3105.09     2632.91    501.17 o
  -5  22   7     7913.21     5771.24    572.03 o
  -4  22   7      512.11      -11.48    422.28 o
  -3  22   7    36350.35    35676.88   1207.69 o
  -2  22   7     2882.27     2657.99    399.09 o
  -1  22   7     2091.88     1420.54    372.39 o
   0  22   7     1191.69      397.38    363.41 o
   1  22   7    30305.12    29691.26   1012.52 o
   2  22   7     4160.19     4133.60    481.85 o
   3  22   7     4456.59     4676.56    518.56 o
   4  22   7     1648.88      638.73    456.16 o
   5  22   7    23723.63    22817.93   1422.85 o
   6  22   7     3794.14     3212.08    653.97 o
  -9  23   7      663.25      818.40    987.98 o
  -8  23   7     8114.05     5950.98    864.95 o
  -7  23   7     8824.42     8833.39   1136.31 o
  -6  23   7    11139.99    10851.12    774.08 o
  -5  23   7     1018.13     1217.11    477.46 o
  -4  23   7     1695.31      854.98    470.27 o
  -3  23   7     6750.12     7484.76    586.50 o
  -2  23   7    30568.47    31467.33   1126.87 o
  -1  23   7     3669.64     3839.18    434.71 o
   0  23   7     1428.62      360.10    383.31 o
   1  23   7     5003.14     5170.59    510.58 o
   2  23   7    19688.94    19564.56    855.79 o
   3  23   7     6338.31     7959.10    681.20 o
   4  23   7      471.33      155.07    465.07 o
   5  23   7     1957.66     2156.12   1020.94 o
  -8  24   7      299.88      -17.94   1240.89 o
  -7  24   7     1719.12     1229.67    757.96 o
  -6  24   7      176.09      307.23    481.99 o
  -5  24   7     6443.81     6861.49    725.22 o
  -4  24   7     1495.90      922.62    487.27 o
  -3  24   7      203.19      380.14    484.64 o
  -2  24   7     1376.88     1736.82    457.52 o
  -1  24   7     3593.02     4792.85    543.75 o
   0  24   7     7024.90     7339.88    579.93 o
   1  24   7     1552.73     1305.65    466.87 o
   2  24   7     2391.75     3584.66    528.93 o
   3  24   7      608.85      986.36    578.63 o
   4  24   7     1863.31     1079.28    942.53 o
  -7  25   7    15893.59    13778.05   2257.73 o
  -6  25   7      133.93     -119.66    541.18 o
  -5  25   7     8910.96     6289.32    842.03 o
  -4  25   7    19266.61    18201.82   1006.20 o
  -3  25   7     7017.56     7153.95    705.84 o
  -2  25   7     5003.90     5507.28    609.21 o
  -1  25   7    20115.35    18485.19   1017.32 o
   0  25   7     6708.41     5156.22    614.18 o
   1  25   7      236.54      291.89    465.14 o
   2  25   7    20087.12    17889.40   1063.96 o
   3  25   7    15691.85    12961.00   1453.23 o
  -5  26   7     3143.60     2199.56    924.79 o
  -4  26   7      419.24     -156.65    674.14 o
  -3  26   7    22210.26    23017.87   1859.66 o
  -2  26   7    41701.96    40317.44   1856.61 o
  -1  26   7     4297.97     4271.38    571.46 o
   0  26   7     6705.42     6013.44    655.73 o
   1  26   7    25962.16    23178.53   1149.86 o
   2  26   7    14342.95    11266.64   1375.56 o
  -3  27   7     7003.69     7917.88   1149.89 o
  -2  27   7     8605.72    10841.22   1228.40 o
  -1  27   7     1499.75      499.33   1097.86 o
   0  27   7     4917.08     4056.67   1080.63 o
 -14   0   8     5961.93     3784.26   1320.09 o
 -13   0   8      176.48      492.83   1020.87 o
 -12   0   8   151620.27   154855.45   9979.89 o
 -11   0   8    13514.55    11917.87    918.03 o
 -10   0   8    74039.16    70956.69   2770.77 o
  -9   0   8    29871.44    30538.10   2200.15 o
  -8   0   8   110336.98   114612.24   3681.80 o
  -7   0   8      763.11     1038.16    199.79 o
  -6   0   8   398196.66   400102.16  12533.42 o
  -5   0   8    20969.60    20615.46    620.98 o
  -4   0   8     2308.76     2533.05    171.31 o
  -3   0   8    68440.95    64153.22   1570.61 o
  -2   0   8   515846.13   523486.63  11650.10 o
  -1   0   8     3015.23     2232.96    150.39 o
   0   0   8   124815.63   133519.31   2757.40 o
   1   0   8    28735.00    25256.49    595.48 o
   2   0   8   198187.58   201055.94   4253.89 o
   3   0   8    66423.15    61236.17   1318.70 o
   4   0   8   149921.86   149166.44   3480.65 o
   5   0   8     1666.67     1071.25    170.93 o
   6   0   8     8586.68     8451.92    437.16 o
   7   0   8    34187.11    32463.17   2042.57 o
   8   0   8    56968.84    56992.72   4347.50 o
   9   0   8    26226.87    28725.18   2728.19 o
  10   0   8        6.73     -651.24   1091.28 o
  11   0   8     3389.07     2692.99   1390.50 o
 -15   1   8    14760.76    16879.56   2323.36 o
 -14   1   8    10666.51    13060.10   1883.33 o
 -13   1   8     7696.48     7880.15   1051.18 o
 -12   1   8    13999.31    11841.12   1157.27 o
 -11   1   8    54834.52    53576.82   1895.68 o
 -10   1   8    27992.35    27222.50    852.76 o
  -9   1   8    10288.85     9798.73    371.15 o
  -8   1   8      650.16      669.86    139.61 o
  -7   1   8   128858.27   132164.39   2988.17 o
  -6   1   8    16068.75    15367.33    437.54 o
  -5   1   8   118384.58   120764.56   2216.20 o
  -4   1   8    11148.44    11254.35    246.84 o
  -3   1   8    46532.37    47861.92    856.22 o
  -2   1   8     2901.62     2127.28    102.81 o
  -1   1   8   271390.84   285389.00   4333.87 o
   0   1   8       64.62       47.03     70.72 o
   1   1   8    10269.62    10418.98    238.51 o
   2   1   8    12137.31    10727.65    239.56 o
   3   1   8   157248.86   156898.30   2409.44 o
   4   1   8    32636.20    29854.90    574.12 o
   5   1   8    48980.09    48962.93    910.64 o
   6   1   8       11.46     -422.24    211.12 o
   7   1   8    19874.07    18865.91    974.75 o
   8   1   8    34053.48    34777.00   2913.00 o
   9   1   8    20157.29    19829.17   1530.85 o
  10   1   8    11276.33    12408.85   1287.75 o
  11   1   8        2.14      375.33    902.27 o
 -15   2   8    16235.88    14996.23   2147.35 o
 -14   2   8      167.02      475.23   1038.47 o
 -13   2   8     1095.42     1196.88    985.67 o
 -12   2   8     5919.15     5443.65    818.43 o
 -11   2   8    27770.30    27142.06   1097.65 o
 -10   2   8     4279.18     5093.83    302.51 o
  -9   2   8     7123.81     6481.59    328.74 o
  -8   2   8    11150.63    11555.49    368.56 o
  -7   2   8    29032.98    27677.64    705.56 o
  -6   2   8     1702.36     1996.04    154.35 o
  -5   2   8    20697.53    19115.95    414.64 o
  -4   2   8    74724.23    78320.52   1377.59 o
  -3   2   8    24228.38    22794.62    444.36 o
  -2   2   8     9367.22     9183.91    212.70 o
  -1   2   8     5869.54     4849.26    149.97 o
   0   2   8   119171.98   122670.38   1840.61 o
   1   2   8    21513.57    19981.50    375.01 o
   2   2   8    44140.17    44178.80    739.43 o
   3   2   8     1138.12      939.97    122.53 o
   4   2   8    22258.68    22157.23    455.04 o
   5   2   8    32477.04    30399.01    616.49 o
   6   2   8    89820.02    88329.91   1798.26 o
   7   2   8     5688.77     5295.19    451.75 o
   8   2   8      571.63      687.08    827.26 o
   9   2   8    27294.69    29107.31   1919.24 o
  10   2   8    31691.21    32586.03   2133.14 o
  11   2   8    18911.67    21040.57   1705.09 o
 -15   3   8    14575.58    12109.63   1988.94 o
 -14   3   8     2204.12     2411.37   1179.28 o
 -13   3   8     7891.92     7562.84    788.95 o
 -12   3   8     5504.47     5649.99   1284.89 o
 -11   3   8    29267.12    27300.31   1116.95 o
 -10   3   8     6614.71     5838.90    366.74 o
  -9   3   8     7790.20     8628.92    352.97 o
  -8   3   8     2492.56     2154.12    176.93 o
  -7   3   8    71078.02    70841.34   1638.79 o
  -6   3   8    13745.29    13077.00    368.75 o
  -5   3   8     4664.69     5727.60    193.22 o
  -4   3   8      273.98      157.63     65.32 o
  -3   3   8   103136.57   105223.22   1890.15 o
  -2   3   8    15832.67    13690.39    294.54 o
  -1   3   8      115.72       11.29     75.11 o
   0   3   8     1311.56     1117.48     97.53 o
   1   3   8    68471.27    69783.13   1076.05 o
   2   3   8    19215.62    17779.08    369.21 o
   3   3   8    21753.22    22049.24    448.00 o
   4   3   8      133.00       78.66     94.79 o
   5   3   8    41670.57    42511.29    810.57 o
   6   3   8    20639.82    19913.51    528.76 o
   7   3   8    21724.56    20777.71   1086.82 o
   8   3   8      180.59     -380.06    666.57 o
   9   3   8     2798.93     3849.13    868.82 o
  10   3   8    19211.96    20938.31   3036.21 o
  11   3   8    25236.28    28378.01   2014.40 o
 -15   4   8      662.50     2393.76   1302.49 o
 -14   4   8     1345.26     1969.14    677.65 o
 -13   4   8      924.16      550.75    535.74 o
 -12   4   8      385.45     -293.64    488.34 o
 -11   4   8     2652.31     1577.07    310.82 o
 -10   4   8    12039.58    12085.29    478.65 o
  -9   4   8     1090.91      897.62    147.69 o
  -8   4   8     1556.80     1681.94    158.93 o
  -7   4   8     1768.05     1800.32    156.63 o
  -6   4   8    16898.28    16750.82    471.90 o
  -5   4   8        3.97     -169.37     92.65 o
  -4   4   8     1551.75     2079.89    112.32 o
  -3   4   8     3320.89     2853.41    125.49 o
  -2   4   8    28857.69    31417.72    574.19 o
  -1   4   8     1488.78     1047.74     94.94 o
   0   4   8     3247.06     3149.50    140.39 o
   1   4   8     1591.15     1191.88    104.88 o
   2   4   8     3397.56     3709.83    154.37 o
   3   4   8      188.33       87.80    106.46 o
   4   4   8    14264.84    13615.65    337.47 o
   5   4   8     4938.60     4048.90    201.04 o
   6   4   8     1767.76     1995.26    205.15 o
   7   4   8       10.42     -350.51    353.21 o
   8   4   8     3419.56     2668.48    736.83 o
   9   4   8     2065.00     2155.06    807.84 o
  10   4   8        2.75      885.93    838.37 o
  11   4   8      845.77     2368.16    957.37 o
 -15   5   8     4228.57     6222.54   1452.10 o
 -14   5   8     3060.45     2879.48    693.55 o
 -13   5   8    19528.85    22114.08   2323.36 o
 -12   5   8    29384.43    28630.97   1728.69 o
 -11   5   8     3127.95     4590.40    377.06 o
 -10   5   8    22155.09    21855.66    748.43 o
  -9   5   8    27369.60    29701.13    818.02 o
  -8   5   8    22044.56    20948.69    615.66 o
  -7   5   8    23910.61    25439.00    717.03 o
  -6   5   8    43489.85    41607.34   1087.36 o
  -5   5   8    56000.44    59036.68   1196.41 o
  -4   5   8     7580.72     7025.89    320.69 o
  -3   5   8    90666.46    92444.62   1549.74 o
  -2   5   8    46155.00    43119.68    900.61 o
  -1   5   8    59669.02    62168.79   1022.98 o
   0   5   8     5234.81     4650.11    167.35 o
   1   5   8    95312.06    95559.25   1576.46 o
   2   5   8    42490.12    39130.71    685.45 o
   3   5   8       10.06      183.79    112.57 o
   4   5   8     3087.89     2710.78    170.66 o
   5   5   8    85746.36    82255.41   1446.17 o
   6   5   8    61815.90    59300.52   1257.87 o
   7   5   8    11367.11     9985.75    537.31 o
   8   5   8       21.90      -65.22    519.74 o
   9   5   8    23492.75    21578.93   1651.80 o
  10   5   8    57132.91    62795.45   3461.35 o
  11   5   8    14090.62    13942.41   1443.08 o
 -15   6   8    23770.55    25931.28   1800.89 o
 -14   6   8     1256.08      179.67    631.57 o
 -13   6   8     4263.99     3068.66    683.27 o
 -12   6   8     5001.75     5459.71    541.17 o
 -11   6   8    50686.99    50712.18   1825.59 o
 -10   6   8     6077.07     5622.53    382.17 o
  -9   6   8     1803.97     1778.59    179.97 o
  -8   6   8    30842.88    31338.50    866.56 o
  -7   6   8    59885.94    56831.05   1575.58 o
  -6   6   8    14287.60    14823.12    482.16 o
  -5   6   8     8303.98     7323.37    241.90 o
  -4   6   8    93538.45    93477.09   1685.37 o
  -3   6   8    27910.50    27290.10    520.16 o
  -2   6   8        1.09       36.91     83.66 o
  -1   6   8    12176.65    10972.38    332.03 o
   0   6   8   122526.61   124976.18   2112.49 o
   1   6   8    28063.80    27514.81    515.29 o
   2   6   8    53979.41    52637.53    913.52 o
   3   6   8     4451.27     4286.54    174.20 o
   4   6   8    77549.55    77469.65   1356.44 o
   5   6   8    48500.12    47533.18    890.00 o
   6   6   8    71633.58    69859.52   1460.39 o
   7   6   8     8551.53     9080.34    534.80 o
   8   6   8     2365.32     2453.27    847.90 o
   9   6   8    34474.19    37951.54   2344.85 o
  10   6   8    54272.21    53713.09   3085.39 o
  11   6   8    31517.78    34945.32   2345.84 o
 -15   7   8     9856.98     8998.27   2032.94 o
 -14   7   8    11372.61    10503.70   1095.25 o
 -13   7   8     1608.64     1926.44    472.66 o
 -12   7   8    12627.91    11777.08    804.47 o
 -11   7   8    42688.83    40237.44   1763.03 o
 -10   7   8    34024.10    34093.00   1312.47 o
  -9   7   8    15571.26    12985.00    469.51 o
  -8   7   8      392.03     1314.52    203.47 o
  -7   7   8    73918.91    74076.43   1878.24 o
  -6   7   8    16528.61    14704.87    540.32 o
  -5   7   8    99924.20    98889.77   1872.70 o
  -4   7   8     8066.34     7573.42    246.92 o
  -3   7   8    10810.28    11675.99    284.86 o
  -2   7   8      165.62      677.09     93.79 o
  -1   7   8   165180.92   178496.63   2859.80 o
   0   7   8     1208.52     1059.24    122.93 o
   1   7   8    26860.40    28619.06    554.28 o
   2   7   8     5396.83     4650.76    182.48 o
   3   7   8    91639.01    91440.66   1548.00 o
   4   7   8    21695.82    20366.53    447.55 o
   5   7   8    50797.25    52018.63   1037.60 o
   6   7   8      138.06      522.69    170.41 o
   7   7   8     4361.16     3729.47    371.49 o
   8   7   8    13964.72    12544.06   1417.52 o
   9   7   8    28155.26    29548.19   2428.97 o
  10   7   8    16232.36    18404.12   1615.68 o
  11   7   8      765.20     1885.97    976.91 o
 -15   8   8    11772.60    12054.78   1239.76 o
 -14   8   8     1985.60     1011.46    583.03 o
 -13   8   8     1717.68      775.61    497.27 o
 -12   8   8   104952.38   113640.39   4444.08 o
 -11   8   8     7256.95     6578.46    612.30 o
 -10   8   8    77225.98    74768.73   3010.19 o
  -9   8   8    16160.59    16849.10    701.29 o
  -8   8   8   107809.66   116075.70   3106.37 o
  -7   8   8     7950.87     7013.78    317.66 o
  -6   8   8   242566.80   241199.56   4472.17 o
  -5   8   8    13465.04    12841.27    412.51 o
  -4   8   8     1619.87     1654.29    148.04 o
  -3   8   8    46056.66    43019.71    884.14 o
  -2   8   8   362400.59   382549.13   5728.06 o
  -1   8   8     8359.82     8450.63    360.90 o
   0   8   8    36627.21    38604.69    714.00 o
   1   8   8    30437.67    27998.46    621.19 o
   2   8   8   112998.56   111348.61   1900.20 o
   3   8   8    54325.98    50638.72    916.93 o
   4   8   8    84389.75    84126.72   1440.65 o
   5   8   8       32.63       81.99    156.18 o
   6   8   8    10059.71     8860.86    330.17 o
   7   8   8    39863.51    38997.73   1291.44 o
   8   8   8    28145.84    26576.79   3534.89 o
   9   8   8    10700.10    10369.28   1218.94 o
  10   8   8       55.96     -560.76    877.11 o
  11   8   8     6943.90     6821.09   1202.75 o
 -14   9   8     3316.79     2949.61    703.53 o
 -13   9   8    26140.80    26796.04   1445.51 o
 -12   9   8       56.16      394.49    451.23 o
 -11   9   8    40694.27    45390.80   2002.45 o
 -10   9   8     3717.94     4276.69    525.57 o
  -9   9   8     3673.12     3486.74    410.42 o
  -8   9   8    20172.70    19583.64    680.17 o
  -7   9   8    94224.00    98143.96   2185.32 o
  -6   9   8      449.93     1313.73    144.45 o
  -5   9   8    13864.11    14589.16    343.63 o
  -4   9   8    23161.88    20199.28    464.57 o
  -3   9   8    48644.28    50229.15    955.49 o
  -2   9   8    58603.63    60112.61   1577.72 o
  -1   9   8    74641.35    77012.00   1355.02 o
   0   9   8     6921.77     6829.71    282.90 o
   1   9   8     1847.30     2003.58    153.46 o
   2   9   8    60395.32    61143.35   1262.05 o
   3   9   8    44506.20    42967.39    799.60 o
   4   9   8     9686.58     8414.59    276.83 o
   5   9   8     3067.44     3092.91    226.77 o
   6   9   8    15452.78    16109.03    558.46 o
   7   9   8     4556.24     3595.06    373.97 o
   8   9   8    28119.18    26738.48   3791.33 o
   9   9   8     1032.92     1721.28    887.94 o
  10   9   8      971.09     -136.50    917.56 o
 -14  10   8     6894.66     5430.67    765.99 o
 -13  10   8      396.84       68.99    540.70 o
 -12  10   8     1128.64     1466.86    518.06 o
 -11  10   8      300.36      404.31    468.45 o
 -10  10   8     5093.85     3521.06    713.38 o
  -9  10   8     3999.85     2376.16    968.07 o
  -8  10   8       71.30       47.11    166.51 o
  -7  10   8      392.26     1060.68    168.16 o
  -6  10   8     8206.48     7728.81    276.00 o
  -5  10   8     8317.22     6797.06    293.72 o
  -4  10   8     2896.77     3291.27    193.17 o
  -3  10   8     2670.56     3023.06    188.30 o
  -2  10   8    13466.23    13931.40    356.57 o
  -1  10   8     3583.31     3942.69    197.09 o
   0  10   8     2324.13     2754.93    173.22 o
   1  10   8      502.44      683.28    137.21 o
   2  10   8    29956.76    33130.45    706.64 o
   3  10   8      960.67     1919.70    182.54 o
   4  10   8      517.06      462.87    152.74 o
   5  10   8       90.92      -25.60    180.01 o
   6  10   8    31765.02    32417.12    975.95 o
   7  10   8      240.53      687.48    314.06 o
   8  10   8     7787.67     8131.29   1477.03 o
   9  10   8     2372.02     1390.14    919.67 o
  10  10   8     8775.26     8756.82   1291.51 o
 -14  11   8      103.17     -253.96    606.71 o
 -13  11   8     1357.59      468.89    576.84 o
 -12  11   8      958.77      588.54    541.42 o
 -11  11   8    62027.50    61021.86   2616.19 o
 -10  11   8       19.91     -306.53    420.54 o
  -9  11   8      601.44      663.57    481.25 o
  -8  11   8     1916.33     1464.21    394.98 o
  -7  11   8   104866.13   104052.48   2631.03 o
  -6  11   8       78.25      -47.63    131.12 o
  -5  11   8    23360.51    23485.71    516.79 o
  -4  11   8     1564.48      987.93    146.79 o
  -3  11   8   102141.77   108891.69   2026.31 o
  -2  11   8      642.57      719.28    158.40 o
  -1  11   8    88369.31    93853.42   1685.01 o
   0  11   8     3257.82     3085.87    184.96 o
   1  11   8    47607.29    50690.90   1184.49 o
   2  11   8     1991.14     2434.02    197.26 o
   3  11   8    90557.26    92891.95   1838.37 o
   4  11   8     3107.19     3645.92    226.87 o
   5  11   8     5162.02     6556.14    324.03 o
   6  11   8      830.51     1016.61    227.21 o
   7  11   8    54840.49    52049.13   2356.76 o
   8  11   8     4753.41     5853.47   1101.21 o
   9  11   8     1122.83      921.02   1311.29 o
  10  11   8     1997.13     2026.34   1034.61 o
 -14  12   8     4383.09     5273.96    830.83 o
 -13  12   8     2484.21     3387.18    705.91 o
 -12  12   8     7190.04     7023.02    790.78 o
 -11  12   8     5960.81     6473.04   1061.06 o
 -10  12   8    22944.03    22163.27   1270.52 o
  -9  12   8       31.65     -501.63    492.83 o
  -8  12   8     2856.17     1889.89    598.44 o
  -7  12   8     7097.73     7319.18    429.76 o
  -6  12   8    74192.60    75910.59   1586.35 o
  -5  12   8       88.03        3.33    128.56 o
  -4  12   8     1530.04     1927.77    179.92 o
  -3  12   8      809.68      820.07    161.10 o
  -2  12   8    70634.16    75461.06   1443.78 o
  -1  12   8      122.95     -121.52    137.99 o
   0  12   8    36040.16    37134.07    727.42 o
   1  12   8     2877.64     2967.99    213.10 o
   2  12   8    22819.88    23502.66    585.80 o
   3  12   8     1927.55     2325.91    212.40 o
   4  12   8    49300.01    45182.90   1030.29 o
   5  12   8     8145.45     7679.67    389.86 o
   6  12   8     2733.46     3168.71    328.52 o
   7  12   8       10.14     -180.46    358.73 o
   8  12   8    17924.50    15298.68   2191.24 o
   9  12   8     9259.86     8105.69   1242.99 o
  10  12   8       25.53      162.00   1751.32 o
 -13  13   8     8299.94     8429.76    939.46 o
 -12  13   8    27369.13    30251.61   2278.75 o
 -11  13   8      154.00      853.19    540.14 o
 -10  13   8    21409.43    23929.31   1625.29 o
  -9  13   8    17369.96    15943.52   1282.93 o
  -8  13   8    18274.74    19421.22   1592.91 o
  -7  13   8     3517.32     3611.75    336.90 o
  -6  13   8    32711.41    32952.99    952.41 o
  -5  13   8    51778.00    53726.66   1074.90 o
  -4  13   8     3433.82     3481.42    222.50 o
  -3  13   8    29953.53    31425.10    740.13 o
  -2  13   8    40480.88    39763.74   1075.41 o
  -1  13   8    49668.81    50857.02   1041.05 o
   0  13   8    14570.17    14398.83    508.75 o
   1  13   8    72405.90    76951.91   1413.01 o
   2  13   8    24673.18    22933.28    621.08 o
   3  13   8     2281.15     1518.79    230.75 o
   4  13   8    13415.06    11988.63    513.02 o
   5  13   8    72634.33    70649.45   1731.44 o
   6  13   8    42949.40    41867.89   1669.44 o
   7  13   8     5810.72     6189.86    847.80 o
   8  13   8     2050.52     1833.72   1098.64 o
   9  13   8    20309.84    14354.34   3619.56 o
  10  13   8    59524.59    67130.22   3888.62 o
 -13  14   8      358.47      594.76    942.61 o
 -12  14   8     6502.84     6377.12    832.44 o
 -11  14   8    35978.90    35493.80   1805.21 o
 -10  14   8     1183.57     -140.81    591.40 o
  -9  14   8     6915.97     7212.56    907.12 o
  -8  14   8    28831.43    27167.83   1753.17 o
  -7  14   8    30603.95    28706.50   1004.10 o
  -6  14   8     2421.13     2817.91    246.46 o
  -5  14   8    10015.84     8121.51    333.23 o
  -4  14   8    82972.40    83654.97   1613.59 o
  -3  14   8     8096.44     7945.57    339.37 o
  -2  14   8     3497.06     3784.49    266.70 o
  -1  14   8     6448.87     6192.46    292.27 o
   0  14   8    98056.12   106328.00   1923.94 o
   1  14   8     9823.20    10203.43    378.44 o
   2  14   8    58053.38    61719.91   1305.63 o
   3  14   8     2746.87     3394.38    305.84 o
   4  14   8    48060.27    49101.25   1429.87 o
   5  14   8    28502.82    29280.27   1298.15 o
   6  14   8    71058.52    72367.53   3142.04 o
   7  14   8     5873.32     6540.02    884.58 o
   8  14   8      170.50     -735.34    879.63 o
   9  14   8    26290.69    15872.30   5817.20 o
 -13  15   8     3372.09     4290.31    872.25 o
 -12  15   8      453.44     1178.20    683.53 o
 -11  15   8    13057.80    13524.44   1098.40 o
 -10  15   8    19120.14    17020.20   1425.02 o
  -9  15   8      378.48     -282.72    583.53 o
  -8  15   8    10815.61    12759.83   1182.17 o
  -7  15   8    18192.87    20057.06    776.65 o
  -6  15   8     4589.07     3840.37    327.87 o
  -5  15   8    24123.14    22600.47    671.80 o
  -4  15   8    22074.36    24272.39    847.35 o
  -3  15   8     1426.86     2150.17    241.94 o
  -2  15   8     6902.95     6793.85    336.99 o
  -1  15   8    45849.88    47469.77   1006.37 o
   0  15   8     4816.55     4882.77    284.01 o
   1  15   8     8421.21    11285.55    436.29 o
   2  15   8    16668.48    15570.09    573.21 o
   3  15   8    12737.66    12627.39    560.11 o
   4  15   8     4272.02     4013.04    414.66 o
   5  15   8    23670.53    27511.15    939.34 o
   6  15   8     3423.63     3027.07    450.56 o
   7  15   8      121.85      754.81    443.92 o
   8  15   8     9221.41     8798.93    816.31 o
   9  15   8     8832.35    10419.85   3414.35 o
 -12  16   8    56249.49    67874.73   5342.40 o
 -11  16   8      485.60     1175.02    789.27 o
 -10  16   8    15800.84    15464.29   1403.38 o
  -9  16   8    26772.99    27022.70   1851.31 o
  -8  16   8    63272.97    72047.83   3834.11 o
  -7  16   8    25338.67    27017.04   1475.06 o
  -6  16   8    65819.90    63309.47   2230.76 o
  -5  16   8    10268.71    10332.72    485.72 o
  -4  16   8    12508.54    14830.61    531.03 o
  -3  16   8    81263.25    84122.51   1720.39 o
  -2  16   8    79559.23    82330.17   1694.61 o
  -1  16   8     1520.59     2141.59    245.49 o
   0  16   8     2384.71     2572.88    277.77 o
   1  16   8    55057.99    56508.11   1889.74 o
   2  16   8    31042.40    30365.38    867.78 o
   3  16   8    40316.72    41834.78   1299.76 o
   4  16   8    11190.34    11341.12    614.31 o
   5  16   8    16776.26    16474.32    792.23 o
   6  16   8     3402.30     2332.12    444.43 o
   7  16   8    38032.29    33250.00   3345.86 o
   8  16   8     2272.94     1805.50    576.98 o
   9  16   8       66.96     -329.44   1052.98 o
 -12  17   8     7189.68     4474.33    855.97 o
 -11  17   8    18762.92    20798.61   2464.17 o
 -10  17   8        3.75      511.32    818.46 o
  -9  17   8    19507.09    20662.00   1663.53 o
  -8  17   8    31834.39    28885.16   1949.73 o
  -7  17   8    43222.49    45423.05   2623.45 o
  -6  17   8    10418.26    11697.02    551.86 o
  -5  17   8      643.19      383.05    280.55 o
  -4  17   8    32791.86    31336.26    962.29 o
  -3  17   8    37545.75    39566.36   1042.05 o
  -2  17   8    52730.22    57090.62   1396.21 o
  -1  17   8     2402.89     1915.05    302.13 o
   0  17   8     5535.40     5876.03    390.02 o
   1  17   8    10891.74    11571.93    526.00 o
   2  17   8    74142.31    84675.26   2106.33 o
   3  17   8     3656.12     2503.35    399.91 o
   4  17   8     2173.75     2055.98    393.18 o
   5  17   8     3753.00     3045.56    455.98 o
   6  17   8    37204.10    41300.20   1741.74 o
   7  17   8      121.19      525.76    573.15 o
   8  17   8    12936.80    12601.85   1398.24 o
 -12  18   8      124.49      -69.81    716.59 o
 -11  18   8     4498.13     2772.59    964.02 o
 -10  18   8    14551.08    13297.57   2332.16 o
  -9  18   8     2263.89      264.02    743.69 o
  -8  18   8      831.86      525.21    415.77 o
  -7  18   8    10415.70    10224.81   1228.35 o
  -6  18   8    18988.22    17966.09    691.53 o
  -5  18   8      415.99     -357.32    278.33 o
  -4  18   8      898.54      685.38    298.11 o
  -3  18   8    16404.79    17112.07    670.06 o
  -2  18   8    10329.72    11786.21    540.54 o
  -1  18   8       51.27      756.64    286.60 o
   0  18   8     8826.07     9970.57    557.37 o
   1  18   8     6772.25     8285.68    461.53 o
   2  18   8    15915.31    17722.15    714.83 o
   3  18   8     2679.82     3288.06    430.37 o
   4  18   8     8866.75     9565.39    650.02 o
   5  18   8     1450.77     1625.45    459.91 o
   6  18   8     3361.69     3266.46    504.28 o
   7  18   8     2681.66     3437.73    666.99 o
   8  18   8    18201.50    18863.38   2170.95 o
 -11  19   8    50865.11    49636.78   3581.85 o
 -10  19   8      550.73      -86.83    831.77 o
  -9  19   8     4547.50     2879.97    904.47 o
  -8  19   8      904.64      776.87    477.82 o
  -7  19   8    75303.48    71822.28   4090.23 o
  -6  19   8        5.01     -232.42    360.49 o
  -5  19   8    30375.57    29716.65   1110.60 o
  -4  19   8      455.62      466.82    316.19 o
  -3  19   8    57954.59    58825.12   1537.04 o
  -2  19   8      639.34      611.79    295.67 o
  -1  19   8    56984.74    58951.61   1468.37 o
   0  19   8      442.54       78.10    284.10 o
   1  19   8    14124.96    16080.64    759.91 o
   2  19   8      957.46      914.12    351.20 o
   3  19   8    64536.34    63395.95   1834.02 o
   4  19   8     1363.21      834.68    414.94 o
   5  19   8      551.91     -640.15    586.77 o
   6  19   8      697.09      540.24    449.36 o
   7  19   8    33041.21    31252.34   4507.17 o
 -11  20   8     2984.92     3535.01   1082.58 o
 -10  20   8    15924.60    16445.96   2455.37 o
  -9  20   8       55.16        0.79    821.98 o
  -8  20   8     9603.81     9971.34    858.91 o
  -7  20   8       53.80       39.72    466.73 o
  -6  20   8    48611.04    48501.60   3524.79 o
  -5  20   8       16.45     -227.52    415.88 o
  -4  20   8      119.13      -88.79    327.47 o
  -3  20   8      604.88     1197.54    358.86 o
  -2  20   8    58957.39    54988.29   1476.90 o
  -1  20   8     4445.17     4321.09    395.91 o
   0  20   8    10825.11    10139.82    539.31 o
   1  20   8      244.50      843.03    338.54 o
   2  20   8    21494.25    19085.56    864.81 o
   3  20   8     7946.59     8726.89    596.66 o
   4  20   8    16964.12    13683.98    796.79 o
   5  20   8     1549.62      977.30    481.49 o
   6  20   8     2461.02     1219.39    558.13 o
   7  20   8     2243.84     4695.87   1737.42 o
 -10  21   8     5494.26     5246.86   1156.67 o
  -9  21   8      643.31     -918.26    831.77 o
  -8  21   8      277.34     -581.61    534.42 o
  -7  21   8       38.57      -85.53    499.20 o
  -6  21   8     4688.48     5060.22    565.23 o
  -5  21   8     5206.83     4641.41    525.29 o
  -4  21   8      211.70     -141.42    405.48 o
  -3  21   8     5362.78     5830.03    510.29 o
  -2  21   8      781.19     1372.11    360.32 o
  -1  21   8     6091.56     5655.69    469.42 o
   0  21   8      821.34      154.65    330.22 o
   1  21   8    20453.71    23788.64    956.63 o
   2  21   8      203.08     1213.53    421.72 o
   3  21   8      355.94     1135.06    427.76 o
   4  21   8     6289.61     4633.86    568.44 o
   5  21   8    23673.06    24301.88   1174.03 o
   6  21   8     4650.99     4983.13    709.49 o
  -9  22   8    11070.37    11797.92   2120.95 o
  -8  22   8     5985.68     4019.43    746.34 o
  -7  22   8     2108.34     1790.37    602.78 o
  -6  22   8     1499.98      465.64    465.05 o
  -5  22   8     8327.22     7115.80    620.41 o
  -4  22   8    15296.53    13383.23    817.38 o
  -3  22   8     1620.91      587.77    458.23 o
  -2  22   8    16053.70    16340.39    898.59 o
  -1  22   8     1025.02     1613.02    381.82 o
   0  22   8    29499.86    31090.87   1102.01 o
   1  22   8      505.98      -61.84    390.32 o
   2  22   8    39057.16    44604.67   1795.58 o
   3  22   8      494.59     -103.86    429.04 o
   4  22   8     3735.35     4665.01    585.10 o
   5  22   8     2704.21     1516.44    973.77 o
  -9  23   8     1531.69     3317.15   1127.46 o
  -8  23   8    21183.33    23215.13   1474.40 o
  -7  23   8     1295.93      919.66    626.02 o
  -6  23   8      412.51     -766.58    445.20 o
  -5  23   8      835.56      173.79    505.58 o
  -4  23   8    33165.97    35962.55   1446.90 o
  -3  23   8       99.52       38.62    387.41 o
  -2  23   8    12414.81    12010.66    705.77 o
  -1  23   8     1371.95      900.37    431.92 o
   0  23   8    15988.92    16315.71    799.22 o
   1  23   8     6990.33     8223.49    805.52 o
   2  23   8    21153.66    21413.12    940.96 o
   3  23   8      640.73      535.93    486.74 o
   4  23   8       12.17      318.88    759.62 o
   5  23   8     9457.60    14929.54   1749.85 o
  -8  24   8    35037.16    44595.29   2986.32 o
  -7  24   8    29723.88    30129.13   5269.76 o
  -6  24   8    14824.73    13229.65   1034.66 o
  -5  24   8     6537.79     4672.58    669.58 o
  -4  24   8    11547.38    12290.30    831.42 o
  -3  24   8    62959.75    66180.77   2465.95 o
  -2  24   8    20504.50    22849.60   1007.53 o
  -1  24   8     3011.25     2606.76    488.45 o
   0  24   8      754.97      -91.17    455.26 o
   1  24   8    55675.21    59005.36   1954.03 o
   2  24   8     6785.29     6095.63    646.77 o
   3  24   8    27838.29    26218.30   1644.80 o
   4  24   8        3.51     1180.57   1010.72 o
  -6  25   8     9520.76    10608.56    918.65 o
  -5  25   8     4981.22     5291.59   1200.46 o
  -4  25   8    22701.90    21866.61   1246.46 o
  -3  25   8    23757.19    25572.76   1215.31 o
  -2  25   8    28548.86    31816.56   2134.49 o
  -1  25   8       43.57       34.07    434.51 o
   0  25   8     4648.13     4232.26    687.44 o
   1  25   8    14436.73    14580.79   1583.41 o
   2  25   8    48396.58    54753.32   3324.02 o
  -5  26   8      952.98     1386.72    909.95 o
  -4  26   8     3349.13     3080.50    808.64 o
  -3  26   8     6157.36     7278.95   1085.94 o
  -2  26   8     3530.90     3305.30    624.60 o
  -1  26   8      808.55      673.90    549.87 o
   0  26   8     5314.70     4659.01    853.50 o
   1  26   8     1586.32     1991.01    905.84 o
 -15   1   9     6589.09     5931.61   1584.11 o
 -14   1   9     8248.84     7351.42   2305.76 o
 -13   1   9    32576.27    32820.28   2034.88 o
 -12   1   9     1271.83      864.37    431.01 o
 -11   1   9    52242.55    49832.86   1454.36 o
 -10   1   9     8799.16     8797.96    341.78 o
  -9   1   9    20570.59    22738.22    620.95 o
  -8   1   9    18401.24    18523.12    527.68 o
  -7   1   9   111004.63   109856.16   2502.40 o
  -6   1   9       15.70       61.45    107.85 o
  -5   1   9      688.51      816.90     90.46 o
  -4   1   9    38398.54    35932.23    649.23 o
  -3   1   9   128317.20   133228.89   2198.35 o
  -2   1   9    15449.39    14422.57    295.06 o
  -1   1   9    18710.43    20559.14    386.26 o
   0   1   9    13110.25    11570.02    277.29 o
   1   1   9    41513.88    42381.03    752.36 o
   2   1   9    33334.99    30850.27    574.41 o
   3   1   9    16112.80    16740.91    345.98 o
   4   1   9     1965.16     1349.45    138.52 o
   5   1   9     8928.44     8738.25    344.87 o
   6   1   9    16591.40    15551.81    456.85 o
   7   1   9     6069.92     5427.07    486.29 o
   8   1   9      213.50      118.49    508.09 o
   9   1   9     5122.18     5479.83   1009.71 o
  10   1   9     4607.77     3512.51   1019.66 o
  11   1   9     2853.17     3005.19   1487.30 o
 -15   2   9    14845.55    15260.25   2164.95 o
 -14   2   9       35.76     -492.83   1091.28 o
 -13   2   9     5467.81     5531.64    613.16 o
 -12   2   9    49376.04    49041.24   1792.35 o
 -11   2   9     7856.50     7166.68    378.11 o
 -10   2   9    22377.94    21367.15    600.99 o
  -9   2   9    25176.83    25189.94    675.46 o
  -8   2   9    44920.10    45563.88   1106.78 o
  -7   2   9      297.86      165.89    134.37 o
  -6   2   9   108579.77   107902.74   2211.44 o
  -5   2   9    14174.71    12771.05    379.03 o
  -4   2   9      910.22     1033.01    120.65 o
  -3   2   9    17795.97    15851.18    333.80 o
  -2   2   9   135546.33   141922.09   2265.43 o
  -1   2   9      258.31      275.71     88.44 o
   0   2   9    21786.32    23045.76    449.43 o
   1   2   9     7753.83     6588.81    211.32 o
   2   2   9    19714.67    20436.95    401.56 o
   3   2   9     4695.70     4127.33    181.53 o
   4   2   9    25160.44    25130.81    532.95 o
   5   2   9       10.93     -259.37    129.69 o
   6   2   9       17.06     -343.82    171.91 o
   7   2   9     1111.68      964.27    370.35 o
   8   2   9     2038.68     1440.66    812.51 o
   9   2   9      492.52      569.50   1003.27 o
  10   2   9      225.93     -143.97    901.75 o
  11   2   9      886.60     2954.33    977.33 o
 -15   3   9     3974.42     5808.40   1548.91 o
 -14   3   9    16416.82    14464.83   1175.42 o
 -13   3   9     9026.06     8163.96    852.38 o
 -12   3   9    17122.45    16394.99   1187.83 o
 -11   3   9     6033.74     6227.34    407.01 o
 -10   3   9    33484.06    31485.16    885.49 o
  -9   3   9    81744.47    83453.94   1937.83 o
  -8   3   9     3005.69     2805.58    196.39 o
  -7   3   9     2852.57     3521.48    209.87 o
  -6   3   9    24585.73    22080.16    532.35 o
  -5   3   9   144486.48   148149.09   2597.42 o
  -4   3   9     2609.47     2280.48    132.56 o
  -3   3   9    44076.84    44541.18    818.57 o
  -2   3   9     4853.29     4114.86    157.84 o
  -1   3   9   174989.56   183041.55   2869.24 o
   0   3   9    12398.45    10735.65    269.15 o
   1   3   9   117957.13   118118.89   1877.72 o
   2   3   9     7523.42     6707.58    222.59 o
   3   3   9    17781.68    18277.86    402.87 o
   4   3   9    27192.07    24065.09    487.50 o
   5   3   9   140474.53   137785.09   2636.64 o
   6   3   9    31789.53    30180.02    727.93 o
   7   3   9     2574.44     1767.65    332.11 o
   8   3   9     6864.98     6487.74   1092.42 o
   9   3   9    37378.02    35660.40   2258.91 o
  10   3   9    54041.47    60171.82   3378.23 o
  11   3   9    12536.57    12312.59   1381.50 o
 -15   4   9    29675.60    29031.21   1860.57 o
 -14   4   9    26423.65    23196.50   1584.75 o
 -13   4   9      198.89     -190.05    536.34 o
 -12   4   9    25825.18    27880.60   1481.00 o
 -11   4   9    33019.31    33241.41   1745.33 o
 -10   4   9    53778.20    56830.15   1778.81 o
  -9   4   9     5057.16     4408.67    252.99 o
  -8   4   9   125008.81   124121.93   2828.30 o
  -7   4   9    30876.85    30462.45    780.89 o
  -6   4   9    50277.34    51969.09   1181.60 o
  -5   4   9     1507.89     1302.64    135.33 o
  -4   4   9   281278.56   288130.81   5258.26 o
  -3   4   9    37873.79    36304.06    687.86 o
  -2   4   9      496.19      627.16    103.13 o
  -1   4   9     4592.10     3975.14    163.04 o
   0   4   9   341360.69   343183.31   5650.78 o
   1   4   9    64259.38    59896.85   1061.91 o
   2   4   9    67839.14    67218.70   1217.03 o
   3   4   9      105.05       37.77    118.78 o
   4   4   9   132227.22   128028.20   2252.50 o
   5   4   9   138654.50   136873.88   2758.41 o
   6   4   9   127904.64   127808.65   2564.73 o
   7   4   9     9314.43     9127.15    535.18 o
   8   4   9     8348.61     7118.02    843.45 o
   9   4   9    92952.01   102948.64   5244.09 o
  10   4   9    74018.48    78334.02   4192.29 o
  11   4   9    45328.57    52909.70   3123.86 o
 -15   5   9     2530.00     1488.80    703.58 o
 -14   5   9    12080.20    11891.34   1096.52 o
 -13   5   9     9668.73     8154.86   1892.13 o
 -12   5   9     5958.33     4727.13    505.77 o
 -11   5   9     4568.60     4615.10    486.18 o
 -10   5   9    22383.96    21171.95    815.26 o
  -9   5   9    66455.36    66993.00   1702.62 o
  -8   5   9      472.66      910.81    164.83 o
  -7   5   9       69.92      -80.00    139.11 o
  -6   5   9     8437.63     7603.15    290.26 o
  -5   5   9   117652.71   117475.91   2101.49 o
  -4   5   9     1019.73      881.60    106.03 o
  -3   5   9    60030.54    61030.91   1054.63 o
  -2   5   9        8.41      185.00     96.42 o
  -1   5   9    97903.12   102039.66   1740.03 o
   0   5   9     7482.40     6483.95    228.30 o
   1   5   9   110927.89   112829.41   1915.25 o
   2   5   9     2149.51     2318.05    155.09 o
   3   5   9     4306.73     4756.57    206.27 o
   4   5   9    25575.90    24108.61    519.08 o
   5   5   9   104868.30   105324.98   1959.95 o
   6   5   9    12140.80    12497.19    424.52 o
   7   5   9     4282.45     3765.83    337.68 o
   8   5   9     4509.86     4505.00    731.67 o
   9   5   9    22334.73    26315.65   1910.18 o
  10   5   9    39571.52    45691.14   2785.81 o
 -15   6   9     4411.17     3615.08    830.02 o
 -14   6   9     1814.91     1887.26    725.52 o
 -13   6   9     7161.79     7483.47    837.33 o
 -12   6   9    37846.91    40250.43   2183.02 o
 -11   6   9      337.13     -114.41    578.74 o
 -10   6   9     4650.49     4423.65    401.42 o
  -9   6   9    17065.45    18182.79    593.28 o
  -8   6   9    38835.93    39835.92   1073.25 o
  -7   6   9     8877.06     8266.34    333.06 o
  -6   6   9    32880.85    31910.34    826.93 o
  -5   6   9    10322.61    10392.41    464.95 o
  -4   6   9     6412.09     7365.64    261.27 o
  -3   6   9    33592.73    31703.14    625.77 o
  -2   6   9    49900.66    49931.79    854.15 o
  -1   6   9      374.11      571.13    110.55 o
   0   6   9       50.61     -118.55    109.07 o
   1   6   9    19873.26    18031.23    403.90 o
   2   6   9     6650.87     6267.64    261.51 o
   3   6   9     6674.87     5716.91    226.66 o
   4   6   9      408.30      635.75    143.11 o
   5   6   9     5080.59     4810.21    255.66 o
   6   6   9      105.57       57.66    193.50 o
   7   6   9     4897.74     4846.16    368.52 o
   8   6   9      636.78      556.18    608.49 o
   9   6   9      418.27      586.46    862.64 o
  10   6   9      185.38     1054.51   1408.10 o
 -15   7   9     1181.40     1598.08    778.18 o
 -14   7   9      540.76      210.98    490.89 o
 -13   7   9    75033.85    82155.49   3333.45 o
 -12   7   9    14793.65    16915.31   1000.06 o
 -11   7   9    15401.62    16950.65    978.95 o
 -10   7   9      283.46     1045.32    442.29 o
  -9   7   9    69954.33    68969.42   2099.14 o
  -8   7   9    41776.73    41744.61   1066.44 o
  -7   7   9    79337.41    79725.61   2008.56 o
  -6   7   9    11885.43    12774.40    380.54 o
  -5   7   9    52316.07    54051.55   1061.87 o
  -4   7   9    45370.66    41439.26    942.00 o
  -3   7   9   124153.63   126551.66   2111.59 o
  -2   7   9    60715.85    58558.23   1507.93 o
  -1   7   9    11608.34    12137.82    311.49 o
   0   7   9    27855.96    27908.35    628.01 o
   1   7   9   115890.54   115993.26   1931.29 o
   2   7   9    92142.08    89368.52   1905.62 o
   3   7   9     1140.91     1335.65    159.37 o
   4   7   9     7113.87     7082.32    267.31 o
   5   7   9    56854.00    53835.92   1180.65 o
   6   7   9    61243.76    61920.56   1504.14 o
   7   7   9     2768.85     1667.61    420.48 o
   8   7   9       22.02     -329.95    604.97 o
   9   7   9    34764.59    35246.00   2319.14 o
  10   7   9    36189.22    41743.53   2646.69 o
 -15   8   9     8597.10     8797.38   1120.67 o
 -14   8   9     7224.18     6328.84    716.68 o
 -13   8   9      305.77      -27.75    464.57 o
 -12   8   9     1944.58     2717.91    508.53 o
 -11   8   9    16110.46    15695.62   1396.99 o
 -10   8   9     8901.41     7461.96    637.76 o
  -9   8   9      109.74      157.86    295.82 o
  -8   8   9    24385.21    24720.93    804.12 o
  -7   8   9    19820.71    20194.48    648.36 o
  -6   8   9    16657.25    16121.02    409.01 o
  -5   8   9     1627.81     1392.09    128.71 o
  -4   8   9    44990.38    45291.07    894.89 o
  -3   8   9    24154.77    23792.51    619.20 o
  -2   8   9     3493.83     4429.94    177.06 o
  -1   8   9     4873.29     4357.86    180.02 o
   0   8   9    56879.98    59992.07   1055.41 o
   1   8   9    19057.82    18846.32    491.67 o
   2   8   9     2293.73     1927.46    173.73 o
   3   8   9     7843.92     7067.19    252.39 o
   4   8   9    53105.80    52046.11    981.97 o
   5   8   9    13669.83    14603.62    497.00 o
   6   8   9     4528.10     2891.10    291.23 o
   7   8   9     8666.63     8674.83    572.84 o
   8   8   9    13213.73    13490.72   1516.47 o
   9   8   9     6417.80     8744.25   1645.71 o
  10   8   9     9006.21     7446.18   1207.70 o
 -14   9   9    15711.66    17541.13   1149.12 o
 -13   9   9     7983.12     9348.33    821.09 o
 -12   9   9     1039.53      656.89    457.70 o
 -11   9   9    52225.60    49154.60   2143.27 o
 -10   9   9    21831.02    20952.79   1152.68 o
  -9   9   9      372.99      344.36    369.37 o
  -8   9   9     5686.89     6040.16    377.95 o
  -7   9   9    73606.41    72385.87   1857.56 o
  -6   9   9     9962.01     9117.88    297.14 o
  -5   9   9    28043.85    27051.55    603.98 o
  -4   9   9    22047.38    21561.83    482.22 o
  -3   9   9    48083.23    48458.86    929.06 o
  -2   9   9      919.37      810.27    134.91 o
  -1   9   9    64891.99    68392.25   1219.56 o
   0   9   9     5900.50     5187.99    225.81 o
   1   9   9     1801.26     1710.65    159.34 o
   2   9   9     2475.20     1960.36    176.48 o
   3   9   9    36135.46    37310.69    743.62 o
   4   9   9     1508.36     1216.69    175.04 o
   5   9   9     2771.83     2682.84    339.61 o
   6   9   9       15.70      101.89    226.23 o
   7   9   9     5439.13     5823.20    501.27 o
   8   9   9       22.49     -204.72    654.13 o
   9   9   9     1897.01     2091.14    954.42 o
  10   9   9      120.36     -784.15    904.09 o
 -14  10   9      300.11      171.15    597.64 o
 -13  10   9     8450.54     8075.30    815.82 o
 -12  10   9    49940.97    53808.03   2363.91 o
 -11  10   9     6423.92     6698.71    696.85 o
 -10  10   9    26945.74    23603.71   1464.36 o
  -9  10   9    31332.29    29129.70   1724.16 o
  -8  10   9    47050.52    48038.69   2028.01 o
  -7  10   9     1928.41     1389.40    188.55 o
  -6  10   9    89045.73    90550.16   1694.14 o
  -5  10   9    15953.13    14915.13    531.91 o
  -4  10   9      684.18      735.96    138.86 o
  -3  10   9    21554.63    20889.46    726.91 o
  -2  10   9    86697.11    89776.75   1678.49 o
  -1  10   9      215.35       27.91    129.00 o
   0  10   9    23844.56    26533.13    572.05 o
   1  10   9    13057.07    13210.95    370.24 o
   2  10   9    19362.21    18541.50    441.30 o
   3  10   9     6869.88     6609.38    261.52 o
   4  10   9    16886.98    16033.45    487.68 o
   5  10   9      592.46      577.46    225.56 o
   6  10   9       21.69      -89.25    233.28 o
   7  10   9     1030.76      710.18    381.57 o
   8  10   9     1918.89     1169.03    789.97 o
   9  10   9      695.95     -307.33    921.57 o
  10  10   9       19.14      957.76   1002.25 o
 -14  11   9    10950.90     9571.69   1057.11 o
 -13  11   9        8.73     -244.05    554.19 o
 -12  11   9     2766.86     2664.28    604.84 o
 -11  11   9    13902.84    15480.14   1054.79 o
 -10  11   9    15988.04    13964.37    963.08 o
  -9  11   9    13153.38    13717.58   1102.23 o
  -8  11   9     2482.87     2118.58    546.99 o
  -7  11   9     8136.06     9801.05    552.96 o
  -6  11   9     1447.23     1015.92    157.09 o
  -5  11   9    73905.94    78288.61   1431.97 o
  -4  11   9     2731.33     2439.05    186.31 o
  -3  11   9     1274.00     1321.04    172.54 o
  -2  11   9    10476.13     9754.58    421.80 o
  -1  11   9    51221.93    53245.21   1240.97 o
   0  11   9     2426.78     1961.92    172.79 o
   1  11   9    51319.12    55421.41   1132.98 o
   2  11   9     1711.63     1687.19    188.26 o
   3  11   9     4945.00     3716.37    225.61 o
   4  11   9    33861.55    30060.88    794.55 o
   5  11   9    36927.63    37470.77   1079.27 o
   6  11   9     4199.07     3800.22    398.97 o
   7  11   9    10738.54    11984.54    751.22 o
   8  11   9    12090.11     9691.83   1420.35 o
   9  11   9     6390.54     6406.76   1200.34 o
 -14  12   9     6263.56     8030.41    935.07 o
 -13  12   9       44.10     -825.37    558.97 o
 -12  12   9     8669.80     7937.40    826.29 o
 -11  12   9     8856.26     8002.13    791.67 o
 -10  12   9    14600.79    17174.51   1320.20 o
  -9  12   9     2932.03     2388.67    617.00 o
  -8  12   9    60887.88    58204.31   3072.94 o
  -7  12   9     1799.01     1648.32    215.30 o
  -6  12   9    18142.32    20174.76    598.38 o
  -5  12   9       11.60      157.50    136.03 o
  -4  12   9   125787.42   133205.59   2459.32 o
  -3  12   9     2106.01     2056.09    204.06 o
  -2  12   9     3602.69     4133.38    255.33 o
  -1  12   9    12372.15    11232.35    389.84 o
   0  12   9   139493.63   147148.44   2544.49 o
   1  12   9    16054.37    15149.92    539.43 o
   2  12   9    65471.77    70529.10   1447.64 o
   3  12   9    10549.10     9710.63    414.77 o
   4  12   9    50342.57    51937.37   1349.80 o
   5  12   9    56373.53    53998.75   1529.87 o
   6  12   9    81471.74    81628.00   3300.78 o
   7  12   9      130.19       69.48    410.95 o
   8  12   9       40.12      -78.79   1416.90 o
   9  12   9    55897.73    35209.71  16738.75 o
 -13  13   9     2809.65      978.08    677.84 o
 -12  13   9       36.98      513.75    580.07 o
 -11  13   9      376.44     1179.46    560.55 o
 -10  13   9     5827.77     5749.16    839.48 o
  -9  13   9    13333.10    14515.81   1425.70 o
  -8  13   9     2351.41     4179.19   1645.71 o
  -7  13   9     4184.06     3645.28    334.41 o
  -6  13   9       90.41      -83.12    172.55 o
  -5  13   9    32502.27    31471.01    757.53 o
  -4  13   9     2444.37     3686.63    305.44 o
  -3  13   9    41054.46    41511.55    922.95 o
  -2  13   9     3793.66     3151.24    242.40 o
  -1  13   9    14541.62    16149.50    468.79 o
   0  13   9     1264.51     2810.84    214.63 o
   1  13   9    64049.56    68034.05   1344.30 o
   2  13   9     2148.59     2258.78    271.31 o
   3  13   9     2136.82     2074.58    276.43 o
   4  13   9    15485.00    17007.44    630.02 o
   5  13   9    44670.40    50128.14   1579.98 o
   6  13   9      623.21     1321.50    381.58 o
   7  13   9    13368.35    13836.98   1455.38 o
   8  13   9     7078.21     5791.14   1082.72 o
   9  13   9     5352.12     7102.92   2370.76 o
 -13  14   9    10221.72    11189.54   1043.07 o
 -12  14   9    20530.15    22790.50   1449.33 o
 -11  14   9     3727.40     3291.19    662.90 o
 -10  14   9       34.19     -381.42    630.07 o
  -9  14   9    11881.87    13506.99   1355.29 o
  -8  14   9    35333.45    37406.88   3150.62 o
  -7  14   9    30876.11    29266.45    952.34 o
  -6  14   9      843.51      700.89    182.79 o
  -5  14   9     5848.46     6247.55    451.46 o
  -4  14   9    18174.49    19555.28    554.28 o
  -3  14   9    44228.12    45310.23   1592.97 o
  -2  14   9     2715.69     2955.68    255.81 o
  -1  14   9     2075.55     3296.31    244.94 o
   0  14   9    11662.12    12456.06    430.15 o
   1  14   9    43971.68    46468.95   1264.44 o
   2  14   9     2619.76     2564.06    299.24 o
   3  14   9    10419.17    10410.53    520.83 o
   4  14   9    12926.13    11904.88    605.44 o
   5  14   9    19142.50    20864.55   1054.78 o
   6  14   9      830.60     1079.48    388.00 o
   7  14   9     8962.58     8536.13    697.98 o
   8  14   9     6912.38     5729.35   1333.75 o
   9  14   9     1778.17     2606.47   2224.02 o
 -13  15   9    70289.84    79305.37   3477.23 o
 -12  15   9    18808.42    18994.12   1350.62 o
 -11  15   9     7145.71     7721.00   1384.25 o
 -10  15   9     3082.09     3954.06   1953.73 o
  -9  15   9    89907.16    92913.25   5016.35 o
  -8  15   9    41031.33    40836.86   2413.81 o
  -7  15   9    33395.59    34085.56   1200.99 o
  -6  15   9    17739.24    17053.67    678.57 o
  -5  15   9    57306.25    58580.13   1406.88 o
  -4  15   9    38925.69    39047.66    952.08 o
  -3  15   9   105710.27   109458.15   2168.84 o
  -2  15   9    67866.48    71147.80   1483.77 o
  -1  15   9    43899.10    45521.23   1069.66 o
   0  15   9    33639.51    37060.96    882.47 o
   1  15   9    92799.02    94009.31   2111.49 o
   2  15   9    70456.38    75160.48   1741.81 o
   3  15   9     4463.10     4792.15    407.30 o
   4  15   9     3275.88     3060.60    402.21 o
   5  15   9    86058.72    80645.40   2372.38 o
   6  15   9    71763.51    73349.04   2808.67 o
   7  15   9       55.95     -306.95    525.90 o
   8  15   9        1.54     -859.75    701.76 o
 -12  16   9     4394.90     5164.19    869.10 o
 -11  16   9    22032.87    24585.11   1833.21 o
 -10  16   9    19407.81    17649.76   1509.11 o
  -9  16   9      924.06     2258.02    745.47 o
  -8  16   9    28616.56    29371.63   1952.11 o
  -7  16   9    18196.04    18922.75   1277.88 o
  -6  16   9    15945.33    15185.44    596.96 o
  -5  16   9     4708.27     4521.50    342.12 o
  -4  16   9    75041.23    77523.59   1956.06 o
  -3  16   9    19382.04    21297.56    921.72 o
  -2  16   9     1870.51     1407.82    288.53 o
  -1  16   9     5394.42     5375.29    373.20 o
   0  16   9    84293.55    91948.98   2076.99 o
   1  16   9    16610.71    18645.85    655.01 o
   2  16   9     3338.16     3274.28    366.38 o
   3  16   9     9576.94     9169.71    563.33 o
   4  16   9    47139.53    46645.32   1454.71 o
   5  16   9    16747.44    18727.82    869.29 o
   6  16   9    12684.81    10379.32    806.67 o
   7  16   9    11274.50    11585.28   1590.36 o
   8  16   9    14372.75    13252.17   1510.47 o
 -12  17   9        1.73      455.11    710.30 o
 -11  17   9    29586.69    28641.34   2072.43 o
 -10  17   9     9805.51    10503.61   1237.95 o
  -9  17   9      485.09     -643.49    668.00 o
  -8  17   9     8352.24    10190.33    958.16 o
  -7  17   9    38357.26    37507.74   1859.78 o
  -6  17   9     2666.36     1873.31    293.07 o
  -5  17   9    16545.17    16410.38    695.75 o
  -4  17   9    10002.38    10600.49    536.40 o
  -3  17   9    15096.56    15801.46    636.96 o
  -2  17   9     1006.55     1117.96    285.00 o
  -1  17   9    21750.03    21993.14    732.81 o
   0  17   9     4079.29     4132.66    361.70 o
   1  17   9       13.42     -222.02    258.09 o
   2  17   9     3276.79     3605.92    382.32 o
   3  17   9    12563.23    11163.05    635.06 o
   4  17   9      418.71       42.80    378.17 o
   5  17   9     1251.54      894.39    452.02 o
   6  17   9      404.95      452.91    414.87 o
   7  17   9     1621.12     1565.60    620.15 o
 -11  18   9      272.92     1360.13    874.23 o
 -10  18   9     5453.75     4809.61   1443.30 o
  -9  18   9    20492.54    21250.28   1742.30 o
  -8  18   9    40296.43    41073.63   3358.61 o
  -7  18   9    10306.44     9749.27    742.51 o
  -6  18   9    30313.53    29438.94   1434.20 o
  -5  18   9     5487.51     5184.79    489.91 o
  -4  18   9     7920.95     9439.96    555.26 o
  -3  18   9    40736.82    42360.51   1191.35 o
  -2  18   9    28157.76    27978.17    849.29 o
  -1  18   9      219.78      280.94    284.14 o
   0  18   9       64.09      -95.95    269.22 o
   1  18   9    16898.31    20508.36    717.73 o
   2  18   9     6330.70     5140.18    473.11 o
   3  18   9    13961.89    13673.47    707.70 o
   4  18   9      140.14     -671.31    382.09 o
   5  18   9     4941.75     5807.41    611.28 o
   6  18   9      155.64     -184.96    432.71 o
   7  18   9     6388.00     7079.42   1809.69 o
 -11  19   9     6102.46     9288.09   1310.66 o
 -10  19   9      827.56      125.86    819.20 o
  -9  19   9      695.51     1271.79   1126.48 o
  -8  19   9    16953.26    14994.23   1124.75 o
  -7  19   9     8778.90    10847.49   1191.50 o
  -6  19   9     7895.09     7990.66    610.03 o
  -5  19   9     1003.54      915.12    393.09 o
  -4  19   9    13968.53    13577.11    666.86 o
  -3  19   9      207.33       67.55    310.72 o
  -2  19   9    34719.98    35450.98   1467.32 o
  -1  19   9     1107.61      287.78    299.92 o
   0  19   9      180.68     -338.16    283.19 o
   1  19   9     1623.99     2308.69    363.07 o
   2  19   9    33002.43    37025.16   1294.90 o
   3  19   9     2925.85     4819.78    500.03 o
   4  19   9     9737.34     8364.51    643.63 o
   5  19   9      879.08     1092.43    482.55 o
   6  19   9     2860.95     3289.76    626.55 o
   7  19   9     9762.25    12361.17   1351.25 o
 -10  20   9      641.89     1095.01    917.56 o
  -9  20   9     1292.47     -240.10    941.66 o
  -8  20   9     7121.89     4351.19    682.68 o
  -7  20   9     7533.88     6305.20    743.23 o
  -6  20   9      722.58      691.95    433.57 o
  -5  20   9     1274.98      903.00    405.39 o
  -4  20   9    22178.08    22874.92    906.32 o
  -3  20   9     9180.26     9155.29    578.60 o
  -2  20   9     5201.31     4898.36    445.63 o
  -1  20   9    21411.88    20787.84    828.44 o
   0  20   9    19435.47    21774.28   1078.95 o
   1  20   9      124.39     -122.64    323.28 o
   2  20   9    31522.22    35561.75   1763.99 o
   3  20   9    22748.20    23290.19    954.25 o
   4  20   9      784.31      615.50    431.60 o
   5  20   9    11828.56     9873.16    773.51 o
   6  20   9    34370.48    39348.38   3400.02 o
 -10  21   9        3.00    -1440.55    866.31 o
  -9  21   9     3198.11     2607.13   1012.40 o
  -8  21   9     3036.74     2725.36    643.40 o
  -7  21   9     2689.87      794.81    546.21 o
  -6  21   9     1291.93      393.40    435.58 o
  -5  21   9     3499.32     3349.32    505.65 o
  -4  21   9      748.73     1549.46    457.83 o
  -3  21   9    17767.41    17547.20    862.35 o
  -2  21   9     8278.65     6584.77    534.83 o
  -1  21   9      196.04      -69.73    335.97 o
   0  21   9     1505.95     2332.74    413.87 o
   1  21   9    23400.06    24338.35   1048.23 o
   2  21   9     6124.65     5791.10    548.15 o
   3  21   9     6355.53     6275.75    629.46 o
   4  21   9     9377.00    10096.41    718.03 o
   5  21   9    11317.96    11858.35   1386.14 o
  -9  22   9     3920.23     5092.55   1152.46 o
  -8  22   9    10645.20    10713.84   1127.18 o
  -7  22   9     9322.56     9662.00    875.51 o
  -6  22   9       13.22     -586.90    446.46 o
  -5  22   9     1211.10     1877.63    491.67 o
  -4  22   9    11925.72    11927.60    785.72 o
  -3  22   9    18154.19    18470.25    854.70 o
  -2  22   9       61.63     -668.95    358.45 o
  -1  22   9      264.80      349.08    394.95 o
   0  22   9     8761.25     7404.51    578.76 o
   1  22   9    16517.47    17073.80   1000.90 o
   2  22   9      484.20      432.96    426.38 o
   3  22   9     4273.77     4371.17    677.36 o
   4  22   9     7738.11     6644.40    984.58 o
   5  22   9     9424.37    10054.29   1345.25 o
  -8  23   9     9943.48    11733.22   1510.30 o
  -7  23   9    10941.42    10664.79   1331.23 o
  -6  23   9     6222.93     6788.42    686.17 o
  -5  23   9    33261.77    31847.94   1411.94 o
  -4  23   9    17120.61    17822.09    961.87 o
  -3  23   9    40069.64    40853.96   2175.16 o
  -2  23   9    11053.91    10047.99    674.59 o
  -1  23   9    17005.73    15808.62   1200.17 o
   0  23   9    12604.96    12825.09    806.63 o
   1  23   9    55255.73    54159.77   1825.68 o
   2  23   9    24650.04    24552.80   1332.91 o
   3  23   9     1200.64       74.09    776.15 o
   4  23   9     7613.26     8524.94   1286.79 o
  -7  24   9     2160.62     2889.92    862.70 o
  -6  24   9     4731.19     3171.83    655.90 o
  -5  24   9     2715.13     2798.33    739.29 o
  -4  24   9    34455.66    33298.24   1350.41 o
  -3  24   9     2143.99     2870.64    647.02 o
  -2  24   9       18.78     -865.73    432.86 o
  -1  24   9      469.22     -395.60    447.81 o
   0  24   9    39153.85    39067.80   1539.90 o
   1  24   9     2837.59     3650.51    562.55 o
   2  24   9     5375.82     3736.26    691.83 o
   3  24   9      269.05      566.30    990.33 o
  -6  25   9        8.98     -688.42    768.17 o
  -5  25   9     3166.00     1474.59    866.38 o
  -4  25   9    15306.86    17474.95   1277.64 o
  -3  25   9     3762.81     3661.77    770.02 o
  -2  25   9     7198.21     7500.49    735.21 o
  -1  25   9     3207.91     2837.69    598.11 o
   0  25   9     7031.97     6562.14    700.58 o
   1  25   9        1.69      609.34    622.43 o
  -3  26   9    49261.04    55448.06   2833.55 o
  -2  26   9     6403.82     6601.43   1042.28 o
  -1  26   9     2041.59     2783.76    786.51 o
 -15   0  10    34253.91    37895.41   3449.84 o
 -14   0  10     9862.72    11247.17   1865.73 o
 -13   0  10    45223.94    47572.61   3309.03 o
 -12   0  10    18732.04    18630.86   1242.85 o
 -11   0  10    10724.40    10621.46    875.29 o
 -10   0  10      263.85     -210.67    321.39 o
  -9   0  10   150157.78   151974.38   4875.42 o
  -8   0  10     9901.54    10260.48    521.61 o
  -7   0  10     2049.57     2334.81    257.86 o
  -6   0  10    14762.30    15560.21    588.05 o
  -5   0  10    92174.47    86597.52   2109.00 o
  -4   0  10      871.93      792.16    152.78 o
  -3   0  10    88624.45    81995.47   1797.46 o
  -2   0  10     1546.96     2884.55    175.60 o
  -1   0  10    49230.81    46636.31   1165.78 o
   0   0  10    12757.13    13630.97    455.70 o
   1   0  10    30048.18    27195.82    749.97 o
   2   0  10    22704.75    21788.75    651.47 o
   3   0  10     8370.49     8574.24    331.80 o
   4   0  10     2550.19     3307.70    327.41 o
   5   0  10     1141.44      599.12    294.41 o
   6   0  10    10967.95    10615.99    551.37 o
   7   0  10     9561.56     8579.91    604.77 o
   8   0  10    17834.03    14563.92   2362.40 o
   9   0  10     3103.40     2675.38   1355.29 o
  10   0  10     2807.96     1038.47   1372.89 o
 -15   1  10     1625.49      140.81   1232.08 o
 -14   1  10    33982.41    37051.57   1770.10 o
 -13   1  10     2207.48     2597.38    390.07 o
 -12   1  10      174.15       95.32    307.15 o
 -11   1  10    15033.63    15621.18    775.30 o
 -10   1  10    40521.02    39543.80   1200.53 o
  -9   1  10     4361.75     4098.82    241.38 o
  -8   1  10    24985.69    23343.70    640.38 o
  -7   1  10     6598.73     7338.82    299.93 o
  -6   1  10    13214.42    11378.72    347.95 o
  -5   1  10    35626.83    36179.57    670.99 o
  -4   1  10    33229.42    29715.78    567.03 o
  -3   1  10    29017.60    29734.40    518.26 o
  -2   1  10        2.02      188.80     85.46 o
  -1   1  10    47327.46    52447.80    914.01 o
   0   1  10     3977.79     3450.13    165.27 o
   1   1  10    55975.38    56924.50    989.83 o
   2   1  10      358.38      305.90    104.44 o
   3   1  10     3001.66     3144.83    181.93 o
   4   1  10      197.27       36.90    105.75 o
   5   1  10    44796.92    43825.18   1021.64 o
   6   1  10    10325.39    10071.20    442.38 o
   7   1  10    14174.91    13218.72    537.00 o
   8   1  10     1885.01     1391.50    444.05 o
   9   1  10     1457.96      463.83    881.30 o
  10   1  10    15423.76    15340.54   1515.96 o
 -15   2  10     6732.40     4981.14   1513.70 o
 -14   2  10    26811.95    30263.61   1813.79 o
 -13   2  10      293.81       10.55    373.46 o
 -12   2  10     3398.16     3125.63    396.91 o
 -11   2  10     4263.84     4537.56    574.16 o
 -10   2  10    74674.92    77721.84   2167.31 o
  -9   2  10       13.74     -130.79    155.67 o
  -8   2  10    45417.42    44227.84   1087.29 o
  -7   2  10       96.87      826.75    148.96 o
  -6   2  10    72230.68    74177.88   1557.94 o
  -5   2  10     1492.53     1096.69    116.00 o
  -4   2  10   174626.42   174902.22   2983.86 o
  -3   2  10     4545.51     4315.57    178.82 o
  -2   2  10     9923.08    11112.98    277.69 o
  -1   2  10    31300.80    28557.52    543.72 o
   0   2  10   189044.33   190391.38   3090.87 o
   1   2  10    28747.31    26252.61    517.92 o
   2   2  10    33996.67    35143.89    689.88 o
   3   2  10    16805.09    15967.00    406.08 o
   4   2  10   105057.75   101458.55   1923.80 o
   5   2  10    65200.07    64656.21   1379.09 o
   6   2  10    35958.03    35132.77    939.54 o
   7   2  10       80.27       -6.50    224.22 o
   8   2  10     5823.21     4226.78    788.78 o
   9   2  10    54499.23    56266.90   3204.38 o
  10   2  10    22211.52    21585.51   2296.96 o
 -15   3  10     6942.51     7259.78    871.32 o
 -14   3  10      390.19       90.57    616.04 o
 -13   3  10    35431.45    39854.49   1740.33 o
 -12   3  10      899.01     1389.68    373.19 o
 -11   3  10     2245.73     3173.23    388.83 o
 -10   3  10     2009.47     1591.35    292.20 o
  -9   3  10    92487.45    94602.94   2198.51 o
  -8   3  10     3830.10     4025.96    248.52 o
  -7   3  10     5472.68     5074.58    254.35 o
  -6   3  10     7752.97     6641.90    250.03 o
  -5   3  10    98452.88    97787.57   1812.22 o
  -4   3  10    17777.61    16518.36    384.98 o
  -3   3  10    81312.14    84441.27   1485.97 o
  -2   3  10     5098.35     4057.53    167.77 o
  -1   3  10    69499.36    70018.43   1221.84 o
   0   3  10    42188.12    40283.36    734.09 o
   1   3  10    75171.01    77084.91   1264.20 o
   2   3  10      393.90      303.31    107.64 o
   3   3  10     3652.94     3600.96    200.56 o
   4   3  10    47875.19    45671.46    924.07 o
   5   3  10    51921.40    50838.59   1122.95 o
   6   3  10    10468.52     9869.85    463.76 o
   7   3  10      688.85      647.71    337.97 o
   8   3  10    22765.52    19196.84   2129.14 o
   9   3  10    16626.77    16166.38   1497.84 o
  10   3  10    19685.86    20917.27   1773.25 o
 -15   4  10     1589.00      387.39   1091.28 o
 -14   4  10       70.41    -1139.29    569.64 o
 -13   4  10      113.24      578.03    391.29 o
 -12   4  10       32.38       -0.73    348.22 o
 -11   4  10     1812.08     1977.94    390.14 o
 -10   4  10      333.32      256.38    310.28 o
  -9   4  10      499.08      523.71    219.42 o
  -8   4  10      158.68      183.45    153.39 o
  -7   4  10      518.76      423.02    134.36 o
  -6   4  10      539.82      404.73    137.44 o
  -5   4  10     1867.71     1733.65    170.71 o
  -4   4  10     1842.07     1949.58    150.81 o
  -3   4  10     1405.05     1193.71    132.56 o
  -2   4  10        1.61       -6.80    104.17 o
  -1   4  10      129.55      189.68    112.69 o
   0   4  10     5298.96     5752.62    212.36 o
   1   4  10       92.32        6.19    112.76 o
   2   4  10      231.82      223.65    119.08 o
   3   4  10      662.86      699.29    145.71 o
   4   4  10      107.58      -78.84    136.49 o
   5   4  10       18.98       88.93    209.73 o
   6   4  10     4572.89     4320.73    383.43 o
   7   4  10     1328.01     1535.31    365.89 o
   8   4  10      357.03      589.59    438.30 o
   9   4  10        0.04      274.99    854.45 o
  10   4  10      557.96     2770.60   1027.40 o
 -15   5  10     9430.36     8212.95   1012.01 o
 -14   5  10     3317.93     3945.25    810.77 o
 -13   5  10    65596.52    69886.46   4217.30 o
 -12   5  10     8044.68     9426.55   1093.43 o
 -11   5  10     1983.11     2490.03    429.57 o
 -10   5  10     2295.21     2660.13    418.25 o
  -9   5  10   176662.69   177412.14   4307.78 o
  -8   5  10     9212.30     9219.80    482.93 o
  -7   5  10     6019.94     5477.37    264.20 o
  -6   5  10     1923.68     2407.30    157.07 o
  -5   5  10   219264.08   224146.78   4119.02 o
  -4   5  10    17853.91    17613.56    483.20 o
  -3   5  10    95388.95    94546.45   1730.89 o
  -2   5  10     3644.43     3589.70    172.13 o
  -1   5  10   141261.02   143216.39   2477.76 o
   0   5  10    32234.38    30945.41    584.52 o
   1   5  10   182044.77   185395.84   3094.86 o
   2   5  10    13766.72    13017.01    402.93 o
   3   5  10    25246.84    24890.58    546.75 o
   4   5  10    32536.95    30977.35    705.73 o
   5   5  10   122306.33   117797.41   2385.34 o
   6   5  10    33663.78    34753.52   1110.62 o
   7   5  10     1057.69     1065.78    368.17 o
   8   5  10    11607.10    10414.46   1819.01 o
   9   5  10    44832.41    44066.15   2713.21 o
  10   5  10    39641.76    46309.79   2904.20 o
 -15   6  10    17303.57    16489.66   2833.80 o
 -14   6  10    69115.20    71507.88   2954.20 o
 -13   6  10      204.38      111.86    441.81 o
 -12   6  10     7146.04     8193.79    703.30 o
 -11   6  10    12891.84    12521.87    810.06 o
 -10   6  10   101374.61    99874.16   3906.71 o
  -9   6  10      856.72      489.56    406.48 o
  -8   6  10   106621.26   108614.32   2687.72 o
  -7   6  10    11701.72    12444.14    444.05 o
  -6   6  10    99744.32    99703.18   2060.35 o
  -5   6  10     2702.12     2087.59    159.37 o
  -4   6  10   261011.00   266637.91   4930.33 o
  -3   6  10    20384.12    21094.22    663.68 o
  -2   6  10     8730.94     9847.09    288.29 o
  -1   6  10     9937.17     8896.30    288.89 o
   0   6  10   282705.28   288809.22   4614.14 o
   1   6  10    58441.69    56032.85   1239.59 o
   2   6  10    25944.27    26584.63    621.43 o
   3   6  10     3375.19     2846.79    190.64 o
   4   6  10   127506.36   124975.36   2437.05 o
   5   6  10    83229.06    84606.72   1870.19 o
   6   6  10    51865.36    49696.38   1468.48 o
   7   6  10     3544.62     3091.20    424.39 o
   8   6  10    14976.37    14718.84   2326.39 o
   9   6  10    55749.93    62673.32   3532.28 o
  10   6  10    32989.05    29673.36   3669.85 o
 -15   7  10     5360.58     2974.97    865.15 o
 -14   7  10    29340.28    33858.83   1785.31 o
 -13   7  10      484.89      672.30    467.80 o
 -12   7  10      611.65      732.48    441.35 o
 -11   7  10    17929.59    18102.36   1034.73 o
 -10   7  10    31347.77    31306.93   1629.09 o
  -9   7  10    26259.43    25436.80   1251.79 o
  -8   7  10     9471.21     9171.24    498.04 o
  -7   7  10     3381.09     3177.01    249.96 o
  -6   7  10    12232.65    11146.09    335.78 o
  -5   7  10    82733.45    83052.69   1593.04 o
  -4   7  10    11207.13    10420.52    434.73 o
  -3   7  10    21373.27    22251.15    482.01 o
  -2   7  10       27.22      148.00     99.79 o
  -1   7  10    56982.88    61579.00   1090.08 o
   0   7  10      480.33      649.16    136.61 o
   1   7  10    72480.52    73736.38   1273.82 o
   2   7  10     1619.99     1467.48    161.39 o
   3   7  10      581.47      819.32    162.47 o
   4   7  10     3610.63     3370.65    280.83 o
   5   7  10    53852.64    53353.17   1340.49 o
   6   7  10    10053.48     9664.15    524.21 o
   7   7  10     5102.16     3942.43    461.92 o
   8   7  10      160.22     -243.02    500.48 o
   9   7  10     4593.49     5443.30   1120.50 o
  10   7  10    19162.19    19318.78   1755.53 o
 -14   8  10    11851.48    14430.48   1020.50 o
 -13   8  10    33643.90    39206.35   2001.80 o
 -12   8  10    28048.69    30596.48   1499.75 o
 -11   8  10     3726.99     3226.52    507.96 o
 -10   8  10       67.24     -516.30    373.39 o
  -9   8  10    87157.68    83870.50   3337.26 o
  -8   8  10    23433.71    22621.52    824.20 o
  -7   8  10    12590.95    10950.12    740.31 o
  -6   8  10     5717.82     6534.49    252.14 o
  -5   8  10    51689.13    49427.68    971.32 o
  -4   8  10     2279.88     2287.97    162.69 o
  -3   8  10    69702.92    66406.57   1610.37 o
  -2   8  10       80.48      282.10    114.66 o
  -1   8  10    11477.64    11428.95    338.07 o
   0   8  10      774.24     1080.25    146.13 o
   1   8  10    26443.10    25972.86    561.66 o
   2   8  10     7694.49     8986.72    328.25 o
   3   8  10      327.22      308.78    162.76 o
   4   8  10     6892.73     6896.19    373.54 o
   5   8  10     4129.78     4428.42    382.02 o
   6   8  10     9897.03    10849.92    585.35 o
   7   8  10     3993.21     3573.77    468.49 o
   8   8  10    18345.86    17072.99   2690.41 o
   9   8  10     2449.04     1664.09   1232.08 o
 -14   9  10    15652.18    15746.88   1101.34 o
 -13   9  10    24422.36    27286.35   1606.58 o
 -12   9  10     4713.96     4756.00    617.94 o
 -11   9  10     7348.48     9898.37    827.11 o
 -10   9  10     7088.43     6662.39    661.63 o
  -9   9  10     7350.97     7671.03    751.63 o
  -8   9  10    42822.40    40931.71   1771.28 o
  -7   9  10    14472.63    16145.54    608.10 o
  -6   9  10       98.50       73.07    131.62 o
  -5   9  10      116.24     -161.32    113.51 o
  -4   9  10    30842.48    29178.34    575.15 o
  -3   9  10       65.82     -122.19    124.98 o
  -2   9  10    23283.34    21105.72    657.29 o
  -1   9  10       29.77       49.81    130.17 o
   0   9  10     5902.55     6139.20    242.56 o
   1   9  10     3681.97     4622.96    227.77 o
   2   9  10    12025.07    11423.85    376.36 o
   3   9  10    11510.45    13807.88    448.93 o
   4   9  10      116.47      -93.31    233.84 o
   5   9  10       70.53      -48.37    254.12 o
   6   9  10      147.60     -121.49    246.44 o
   7   9  10    16578.76    18358.97   1460.99 o
   8   9  10      167.99      651.70    527.28 o
   9   9  10     7653.78     7069.45   1531.31 o
 -14  10  10     5659.50     7299.24    837.08 o
 -13  10  10      540.63     -289.09    530.97 o
 -12  10  10      213.19      487.18    540.66 o
 -11  10  10     4128.55     3286.31    777.00 o
 -10  10  10    13560.45    16457.43   1040.02 o
  -9  10  10       50.00      170.85    446.05 o
  -8  10  10     3882.66     2708.80    677.65 o
  -7  10  10    15637.33    15849.67    933.72 o
  -6  10  10    11978.89    13282.21    406.53 o
  -5  10  10    10864.73    10880.41    377.17 o
  -4  10  10    23193.39    23791.53    558.21 o
  -3  10  10     8010.85     6645.97    286.82 o
  -2  10  10        8.38     -144.47    136.09 o
  -1  10  10    41798.67    39369.05    900.99 o
   0  10  10    20984.92    21996.42    490.53 o
   1  10  10     1770.57     1361.69    175.40 o
   2  10  10    13003.66    15461.23    468.31 o
   3  10  10    34497.99    32867.63    863.34 o
   4  10  10     4562.77     3975.54    361.30 o
   5  10  10    15649.89    13425.85    608.28 o
   6  10  10     8884.80    10595.38    530.27 o
   7  10  10     4608.39     3408.95    569.09 o
   8  10  10     1067.93     1817.37    611.93 o
   9  10  10    19247.63    18223.67   2367.36 o
 -14  11  10     7696.33     7862.38    874.82 o
 -13  11  10    12171.18    12401.34   1238.67 o
 -12  11  10       85.56      167.54    520.55 o
 -11  11  10     2503.39     3473.53    589.42 o
 -10  11  10    20963.80    22411.22   2322.09 o
  -9  11  10    23026.22    24814.23   1592.77 o
  -8  11  10     2345.94     3378.89    600.30 o
  -7  11  10     1571.89     1317.94    209.74 o
  -6  11  10    33792.54    34015.67   1081.88 o
  -5  11  10    30377.87    31087.76    681.79 o
  -4  11  10    18305.40    19456.69    586.93 o
  -3  11  10    11705.42    11401.31    388.35 o
  -2  11  10    32925.79    31097.07   1058.30 o
  -1  11  10    11279.46    12218.30    383.39 o
   0  11  10    42828.95    45119.15   1127.99 o
   1  11  10    10939.93    11999.66    398.44 o
   2  11  10     6403.55     6158.26    325.09 o
   3  11  10      146.37      141.36    212.20 o
   4  11  10    61600.67    61971.79   1861.34 o
   5  11  10     6721.76     7565.42    517.12 o
   6  11  10      177.60      207.76    376.32 o
   7  11  10       10.29     -440.74    413.66 o
   8  11  10    30480.12    25778.83   4843.10 o
   9  11  10      779.44      307.79    732.29 o
 -14  12  10      203.77     -508.51    642.57 o
 -13  12  10     2826.84     3407.62    717.19 o
 -12  12  10      633.65     -297.64    546.16 o
 -11  12  10     7464.92     5035.84    685.99 o
 -10  12  10      704.59       20.25    543.36 o
  -9  12  10    10212.06    12259.91   1105.13 o
  -8  12  10     3703.35     2936.20    625.79 o
  -7  12  10     3017.36     2785.48    273.58 o
  -6  12  10     1294.75     1475.76    183.24 o
  -5  12  10    17865.35    19253.73    583.32 o
  -4  12  10    17163.82    18638.58    495.68 o
  -3  12  10     3020.92     2778.82    225.88 o
  -2  12  10       86.17      100.24    173.29 o
  -1  12  10     6747.95     8659.05    379.44 o
   0  12  10    21053.52    23078.55    550.46 o
   1  12  10       73.04     1066.50    232.62 o
   2  12  10     6188.68     6687.50    374.93 o
   3  12  10     8476.77     9516.79    481.78 o
   4  12  10     7781.44     7272.51    482.02 o
   5  12  10      565.45     1549.78    364.56 o
   6  12  10    11666.80    11909.00    716.23 o
   7  12  10     6196.12     6905.70    643.50 o
   8  12  10      439.79     1014.60    656.96 o
   9  12  10      116.35      528.66    763.35 o
 -13  13  10    35175.85    34968.28   2803.23 o
 -12  13  10     1340.06      968.17    617.91 o
 -11  13  10     3701.49     4219.36    688.89 o
 -10  13  10     4677.88     4599.45    844.86 o
  -9  13  10   106876.48   106028.62   5311.46 o
  -8  13  10      996.02     1130.00    556.51 o
  -7  13  10     3098.93     2823.49    303.61 o
  -6  13  10       91.72      598.17    201.91 o
  -5  13  10   160532.11   165923.09   3606.95 o
  -4  13  10     3416.24     3277.03    251.31 o
  -3  13  10    65499.82    68680.55   1417.12 o
  -2  13  10       13.27      -72.47    187.76 o
  -1  13  10    89849.16    91836.14   1758.27 o
   0  13  10    20717.95    20633.92    797.20 o
   1  13  10   149352.70   154759.52   3135.02 o
   2  13  10     5615.76     5481.98    355.67 o
   3  13  10     8181.02     6840.83    441.19 o
   4  13  10    30306.25    30130.39   1001.93 o
   5  13  10   108027.49   105644.66   3002.61 o
   6  13  10    23497.34    24331.37   1405.69 o
   7  13  10     3762.64     4271.15    674.59 o
   8  13  10     9566.21     6938.54   1242.31 o
 -13  14  10      322.33      783.04    674.62 o
 -12  14  10     2314.79     1689.65    673.02 o
 -11  14  10     7812.32     9355.03    937.76 o
 -10  14  10    83453.25    87532.65   4523.78 o
  -9  14  10      135.19      866.86    634.36 o
  -8  14  10    62709.05    59413.77   3216.30 o
  -7  14  10      556.03      823.01    289.93 o
  -6  14  10    72654.41    75016.46   1789.17 o
  -5  14  10     1915.89     2072.66    257.11 o
  -4  14  10   195400.50   198916.36   4015.97 o
  -3  14  10     5016.56     5880.40    335.34 o
  -2  14  10     6605.10     6715.79    365.37 o
  -1  14  10    20373.98    20885.50    678.41 o
   0  14  10   201675.11   209638.36   4422.39 o
   1  14  10    32084.67    35619.00   1038.67 o
   2  14  10    18811.38    20848.34    691.75 o
   3  14  10    12433.24    12509.31    622.02 o
   4  14  10    77448.73    74516.67   2379.31 o
   5  14  10    65189.37    68768.46   2080.62 o
   6  14  10    43050.07    40932.11   2252.03 o
   7  14  10      648.56      134.52    553.77 o
   8  14  10     9470.05     6302.74   1605.17 o
 -13  15  10      257.37      787.54    705.96 o
 -12  15  10     1386.36     1098.46    685.76 o
 -11  15  10    10363.82    11122.50   1255.38 o
 -10  15  10     9045.69     9653.04   1109.69 o
  -9  15  10    17263.86    17497.07   1458.52 o
  -8  15  10    12543.70    14387.79   1272.80 o
  -7  15  10     5219.82     5331.63    514.07 o
  -6  15  10        8.71      149.61    233.00 o
  -5  15  10    27070.24    28483.32    912.82 o
  -4  15  10     6626.37     8063.74    612.95 o
  -3  15  10     9319.80    10807.08    484.89 o
  -2  15  10    10270.49    10665.29    481.04 o
  -1  15  10    13376.59    14670.66    574.67 o
   0  15  10      138.39     2508.94    306.31 o
   1  15  10    28978.49    31513.77    893.34 o
   2  15  10     1779.72     1726.08    321.80 o
   3  15  10       18.19     -445.59    300.89 o
   4  15  10     5944.91     8426.71    544.30 o
   5  15  10    10197.25    11752.59   1299.47 o
   6  15  10     1566.70     1757.36    454.08 o
   7  15  10     4773.74     4759.69    719.14 o
   8  15  10     2001.25     1686.66    785.02 o
 -12  16  10    32908.77    34861.79   1945.92 o
 -11  16  10      215.01     -477.93    747.55 o
 -10  16  10     1535.21     1637.46   1276.09 o
  -9  16  10    35041.58    38902.92   2401.20 o
  -8  16  10    32052.80    31223.46   2705.17 o
  -7  16  10    28592.08    26361.26   1915.55 o
  -6  16  10       12.92     -388.52    236.00 o
  -5  16  10    20592.79    21137.62    776.70 o
  -4  16  10    14076.31    15074.65    632.29 o
  -3  16  10    42187.44    42780.51   1169.94 o
  -2  16  10      600.78      811.09    264.85 o
  -1  16  10       26.82      143.04    256.44 o
   0  16  10     9803.78    10385.30    501.17 o
   1  16  10    20808.17    22519.30    785.01 o
   2  16  10     1404.40     2187.99    347.90 o
   3  16  10     1679.62     1664.28    377.46 o
   4  16  10    22954.49    24110.01   1286.99 o
   5  16  10     4176.36     5202.18    632.66 o
   6  16  10      567.83     1244.86    516.99 o
   7  16  10       27.09      643.56    827.73 o
 -12  17  10    13978.31    14478.29   1258.58 o
 -11  17  10     3067.94     4852.93   1152.88 o
 -10  17  10      201.57    -1195.48   1443.30 o
  -9  17  10    36682.01    38271.74   2825.00 o
  -8  17  10    39509.73    36434.22   3318.98 o
  -7  17  10     9574.00    10310.14    747.64 o
  -6  17  10    13305.47    12980.04    981.31 o
  -5  17  10    18872.78    19559.75    870.73 o
  -4  17  10    22142.91    22869.34    857.46 o
  -3  17  10     8054.61     8257.71    487.57 o
  -2  17  10    49458.39    51308.19   1407.47 o
  -1  17  10    19904.45    21834.44    737.44 o
   0  17  10     5510.57     5751.84    402.32 o
   1  17  10     4136.51     3983.02    375.33 o
   2  17  10    26931.14    28620.90   1007.75 o
   3  17  10    21597.99    25785.30    975.60 o
   4  17  10      355.07       59.14    393.50 o
   5  17  10    10499.99     9697.12    744.42 o
   6  17  10     9312.45     9963.90    966.15 o
   7  17  10    10886.90    15606.47   2461.51 o
 -11  18  10    14257.46    15007.77   1628.11 o
 -10  18  10        0.23     -726.09    743.73 o
  -9  18  10      326.27      488.32   1170.48 o
  -8  18  10     2582.36     2486.64    522.59 o
  -7  18  10    34490.48    31588.96   2235.65 o
  -6  18  10        7.45     -488.87    354.43 o
  -5  18  10     8203.13     8628.74    760.29 o
  -4  18  10      264.09      -85.47    303.54 o
  -3  18  10    20985.33    21685.05   1024.54 o
  -2  18  10      601.90      157.79    307.20 o
  -1  18  10    32697.76    32499.95   1019.11 o
   0  18  10      568.74      305.30    297.91 o
   1  18  10     1793.34     1569.42    349.06 o
   2  18  10     2190.77     2866.57    435.01 o
   3  18  10    31410.05    30768.04   1095.37 o
   4  18  10     4868.58     4971.89    559.07 o
   5  18  10     1369.13      294.97    463.20 o
   6  18  10      986.41     1885.38    912.05 o
 -11  19  10      115.94     -640.56   1276.09 o
 -10  19  10    16563.06    17548.82   1667.20 o
  -9  19  10     8348.49     9368.28   1504.90 o
  -8  19  10     1580.79     2263.43    554.54 o
  -7  19  10      318.95     -159.57    450.23 o
  -6  19  10    20105.74    18269.70    992.74 o
  -5  19  10     2537.18     3537.05    480.40 o
  -4  19  10     9046.66    10157.36    592.20 o
  -3  19  10     3443.54     4107.32    444.78 o
  -2  19  10    16764.12    15720.61    686.92 o
  -1  19  10     1231.97     1494.00    349.94 o
   0  19  10    16568.56    18929.87    718.40 o
   1  19  10     2203.15     1995.37    378.39 o
   2  19  10     5288.12     4984.84    504.69 o
   3  19  10      296.34      715.09    396.86 o
   4  19  10    23706.66    28209.21   1235.00 o
   5  19  10      416.82     -268.49    567.53 o
   6  19  10      792.67      272.42    916.65 o
 -10  20  10      522.86      775.17    904.96 o
  -9  20  10    11854.94    11794.13   1412.95 o
  -8  20  10       23.17      178.40    542.49 o
  -7  20  10      269.33     -504.16    476.58 o
  -6  20  10      177.47       65.40    431.10 o
  -5  20  10     6259.66     7257.44    597.77 o
  -4  20  10     3547.39     3170.76    495.26 o
  -3  20  10     3491.08     3502.76    448.08 o
  -2  20  10      209.15      144.54    345.53 o
  -1  20  10     1684.24     2074.89    389.03 o
   0  20  10     3516.62     3585.87    491.01 o
   1  20  10     2373.54     4141.21    562.98 o
   2  20  10     5799.08     7580.04    631.98 o
   3  20  10      471.05     -221.56    433.35 o
   4  20  10      138.06      174.36    450.01 o
   5  20  10      447.35     1014.77    988.49 o
  -9  21  10    30750.00    29318.50   4699.52 o
  -8  21  10     2547.59     1243.82    614.87 o
  -7  21  10       11.32     -314.12    565.75 o
  -6  21  10     4131.05     4273.82    588.27 o
  -5  21  10    46967.63    47559.08   1622.57 o
  -4  21  10       14.65       80.57    429.78 o
  -3  21  10    20031.21    19959.26    886.06 o
  -2  21  10     8175.00     7704.85    575.83 o
  -1  21  10    21824.61    20058.61    870.51 o
   0  21  10    13234.50    12390.85    689.46 o
   1  21  10    46330.72    45993.83   1594.29 o
   2  21  10     1648.04     1384.99    453.78 o
   3  21  10        7.49      -63.54    446.60 o
   4  21  10    22543.18    23967.26   1888.95 o
  -9  22  10      157.57      -45.09    872.30 o
  -8  22  10    15995.78    12008.73   1119.02 o
  -7  22  10     4845.78     3356.53    683.42 o
  -6  22  10    32054.73    32609.04   2596.78 o
  -5  22  10     8238.56     7925.48    745.73 o
  -4  22  10    62052.81    59320.97   1952.78 o
  -3  22  10     1328.83     1746.18    436.71 o
  -2  22  10     2514.40     1709.89    441.44 o
  -1  22  10    38614.85    39469.64   1356.98 o
   0  22  10    60542.87    57449.95   1804.67 o
   1  22  10     5245.77     5390.93    615.86 o
   2  22  10    10313.84    10273.87    758.14 o
   3  22  10    31415.31    32271.07   1800.65 o
   4  22  10    20227.93    15189.83   1541.65 o
  -8  23  10     7987.47     9461.67   1393.17 o
  -7  23  10     6812.00     6968.97   1000.68 o
  -6  23  10     5171.47     4913.82    714.19 o
  -5  23  10    10861.31    10603.27    859.18 o
  -4  23  10     1538.35     4704.52    605.98 o
  -3  23  10      348.97     -514.71    471.81 o
  -2  23  10    25378.71    25605.83   1403.02 o
  -1  23  10     4078.65     3792.02    562.86 o
   0  23  10     1432.12     4282.48    597.87 o
   1  23  10     4304.53     3494.58    575.25 o
   2  23  10     7469.98     7819.82    803.55 o
   3  23  10      360.83     -327.06    981.38 o
  -6  24  10      363.02       82.02    773.60 o
  -5  24  10     2430.82     3752.71    915.24 o
  -4  24  10    22341.19    24680.79   1511.93 o
  -3  24  10    34034.10    38432.51   1656.28 o
  -2  24  10       11.58     -857.38    428.69 o
  -1  24  10     1860.98     2757.08    530.83 o
   0  24  10    21282.81    21597.37   1423.87 o
   1  24  10    17001.05    21668.84   2212.79 o
   2  24  10       49.97     -779.86    947.62 o
  -5  25  10    22771.40    20350.85   1690.17 o
  -4  25  10    11492.50    13175.91   1139.62 o
  -3  25  10     6988.23     7172.92   1184.54 o
  -2  25  10    21754.54    19484.24   1239.30 o
  -1  25  10    14824.40    13485.20   1209.29 o
   0  25  10     2413.66     1945.63    741.25 o
 -15   1  11    19191.24    24346.18   1636.55 o
 -14   1  11    31314.98    35007.53   1441.24 o
 -13   1  11     3469.77     4262.03    471.02 o
 -12   1  11      383.82      806.58    340.06 o
 -11   1  11    10956.89    12249.06    689.60 o
 -10   1  11    41625.19    41977.74   1545.21 o
  -9   1  11    17250.45    17205.17    658.14 o
  -8   1  11    18637.50    17763.76    533.63 o
  -7   1  11    23967.15    25660.94    649.07 o
  -6   1  11    58798.96    57208.59   1233.25 o
  -5   1  11    15487.75    14058.98    352.21 o
  -4   1  11    26103.34    24768.22    543.38 o
  -3   1  11    22131.00    22060.92    443.98 o
  -2   1  11    37753.50    36044.16    667.97 o
  -1   1  11    33196.06    32635.85    630.42 o
   0   1  11    33997.73    32458.17    618.08 o
   1   1  11    12358.29    12551.77    306.19 o
   2   1  11    23271.51    22124.99    509.19 o
   3   1  11    48247.53    45577.95    839.38 o
   4   1  11    46985.27    45220.07   1076.55 o
   5   1  11      877.66     1023.56    264.02 o
   6   1  11    12560.44    12973.46    605.95 o
   7   1  11    25195.77    21368.26    963.01 o
   8   1  11    45077.23    37379.39   2392.09 o
   9   1  11     4633.80     3406.24   1944.93 o
 -15   2  11    20956.88    23247.93   3449.84 o
 -14   2  11     5773.23     8080.62    655.61 o
 -13   2  11    28974.34    31486.25   1304.61 o
 -12   2  11     1902.98     2387.26    392.02 o
 -11   2  11     7488.09     7269.28    529.57 o
 -10   2  11     6424.97     7792.75    545.30 o
  -9   2  11    57105.88    54184.27   1576.55 o
  -8   2  11    10044.03    11298.96    403.64 o
  -7   2  11       53.76       59.90    132.47 o
  -6   2  11    17707.17    16848.22    424.26 o
  -5   2  11    39354.52    36382.23    733.22 o
  -4   2  11    14031.59    14407.01    342.84 o
  -3   2  11      979.35      659.13    118.70 o
  -2   2  11    55158.69    53610.79   1013.88 o
  -1   2  11    25042.31    24230.71    499.40 o
   0   2  11     1646.15     2019.20    150.55 o
   1   2  11       46.69      -30.21    121.46 o
   2   2  11    74091.01    73795.09   1332.25 o
   3   2  11    29645.44    30283.60    657.08 o
   4   2  11     5010.39     4270.50    269.99 o
   5   2  11      199.96     -145.18    228.28 o
   6   2  11    33097.38    32388.77   1061.89 o
   7   2  11    31956.72    31663.60   1240.81 o
   8   2  11    17141.30    12845.04   1422.86 o
   9   2  11     2754.51     3738.31   1036.50 o
 -15   3  11    14144.87    13317.83   1169.96 o
 -14   3  11    22851.91    25269.02   1304.16 o
 -13   3  11    22064.19    21283.35   1134.32 o
 -12   3  11     2702.88     3716.77    921.69 o
 -11   3  11     4160.67     5256.54    656.20 o
 -10   3  11     9393.34     9261.50    592.14 o
  -9   3  11   128637.77   124182.64   3665.05 o
  -8   3  11     6013.43     5277.80    276.22 o
  -7   3  11     5067.13     4887.75    237.28 o
  -6   3  11      904.24      866.98    128.40 o
  -5   3  11   143833.11   143873.30   2622.90 o
  -4   3  11      496.88      138.42    136.35 o
  -3   3  11   103086.19   104935.16   1912.40 o
  -2   3  11      957.21     1057.06    133.93 o
  -1   3  11    56352.58    58763.34   1079.04 o
   0   3  11    11396.56     9156.87    273.26 o
   1   3  11   126261.69   128427.64   2054.10 o
   2   3  11     1756.06     1290.21    142.09 o
   3   3  11      331.92      237.79    156.19 o
   4   3  11    14499.83    12879.10    453.92 o
   5   3  11    50427.81    48582.42   1297.27 o
   6   3  11    15513.60    16932.27    697.10 o
   7   3  11     9089.68     8512.71    488.91 o
   8   3  11      829.03      269.40    424.53 o
   9   3  11     9264.78     9947.62   1292.76 o
 -15   4  11     4018.39     2902.59    862.46 o
 -14   4  11   106810.58   113998.04   7051.52 o
 -13   4  11     8344.68     8929.80   1848.13 o
 -12   4  11     2065.15     2458.57    432.35 o
 -11   4  11      435.31      664.80    366.25 o
 -10   4  11   199773.41   199452.67   7511.03 o
  -9   4  11     3165.20     3635.12    452.34 o
  -8   4  11    92088.45    89365.86   2236.46 o
  -7   4  11     6897.52     6453.64    428.53 o
  -6   4  11   121905.84   124499.92   2428.44 o
  -5   4  11     9105.17     7699.32    272.75 o
  -4   4  11   263370.66   268743.97   4958.92 o
  -3   4  11      852.95     1250.45    143.73 o
  -2   4  11    14730.30    14719.89    387.49 o
  -1   4  11    44084.93    39657.60    769.62 o
   0   4  11   174723.27   176351.61   2954.52 o
   1   4  11    15547.28    14106.93    354.73 o
   2   4  11    15774.59    17560.72    467.66 o
   3   4  11    39261.07    37759.63    786.62 o
   4   4  11    64731.13    62572.41   1500.57 o
   5   4  11    37794.46    36842.88   1046.95 o
   6   4  11    19756.73    19590.77    801.13 o
   7   4  11      888.76      583.66    279.66 o
   8   4  11     5585.14     3934.41    726.10 o
   9   4  11    42078.07    48689.80   3625.85 o
 -15   5  11    16576.72    15509.69   1340.74 o
 -14   5  11     7353.35     7443.09    708.89 o
 -13   5  11    16195.97    16900.59   1733.33 o
 -12   5  11     1998.98     2455.92    456.96 o
 -11   5  11    17538.68    19634.59   1058.77 o
 -10   5  11      105.88      517.16    372.98 o
  -9   5  11    78584.44    77992.02   3070.92 o
  -8   5  11     4889.98     5069.59    336.98 o
  -7   5  11      261.41      229.56    154.73 o
  -6   5  11     6066.19     4913.37    229.55 o
  -5   5  11   118935.94   119872.76   2340.07 o
  -4   5  11     5053.48     4490.80    244.69 o
  -3   5  11    38277.62    39730.05    798.79 o
  -2   5  11    19960.48    18674.52    458.76 o
  -1   5  11    41523.12    40747.01    790.03 o
   0   5  11    23060.05    22867.73    509.10 o
   1   5  11    69317.98    71932.44   1330.70 o
   2   5  11      123.01       60.72    131.59 o
   3   5  11     1653.21     1083.27    178.78 o
   4   5  11    33432.61    32861.43    951.06 o
   5   5  11    25390.48    24717.10    723.96 o
   6   5  11     6659.61     5917.23    457.65 o
   7   5  11     2331.41     2005.46    358.15 o
   8   5  11     6881.12     6472.34    995.01 o
   9   5  11     2276.19     4510.70   1088.54 o
 -15   6  11     4681.78     5204.08    793.78 o
 -14   6  11     6256.20     7104.43    706.59 o
 -13   6  11    10792.58    11754.37   1023.95 o
 -12   6  11      693.84      223.79    409.44 o
 -11   6  11      645.79      293.48    396.72 o
 -10   6  11     3295.38     3479.45    716.40 o
  -9   6  11    14099.39    12934.02    821.01 o
  -8   6  11      273.39      405.40    219.03 o
  -7   6  11     1313.34      861.96    183.33 o
  -6   6  11     9695.82     9823.29    332.96 o
  -5   6  11     4967.11     4192.78    206.22 o
  -4   6  11      165.07       76.73    118.28 o
  -3   6  11      849.37      292.18    136.59 o
  -2   6  11    12631.42    12880.73    364.09 o
  -1   6  11     1988.80     2115.01    158.49 o
   0   6  11     6280.14     6481.23    237.53 o
   1   6  11      986.27      618.37    147.72 o
   2   6  11    17762.07    16573.44    447.57 o
   3   6  11     3941.72     3733.99    271.39 o
   4   6  11    15958.82    17085.64    655.33 o
   5   6  11      519.85      171.58    236.39 o
   6   6  11     4965.12     5595.44    454.62 o
   7   6  11     9069.35     7342.20    477.45 o
   8   6  11    14791.99    12474.88   1262.64 o
   9   6  11      516.83     1272.64   1135.28 o
 -14   7  11     5016.99     6091.32    928.99 o
 -13   7  11    28494.00    31287.23   1544.11 o
 -12   7  11     1687.86     1428.33    464.93 o
 -11   7  11     8180.09     8085.95    691.41 o
 -10   7  11     5178.67     5180.33    566.39 o
  -9   7  11    48843.77    44971.89   1949.49 o
  -8   7  11     8581.69     7403.98    528.90 o
  -7   7  11     1894.55     2688.76    213.19 o
  -6   7  11     1801.45     1404.92    149.97 o
  -5   7  11    53735.34    52398.46   1056.66 o
  -4   7  11    15029.25    13598.44    554.39 o
  -3   7  11      246.61      601.95    144.23 o
  -2   7  11     2549.55     2433.10    182.87 o
  -1   7  11    65998.52    65970.75   1170.34 o
   0   7  11    10639.60     9757.03    305.30 o
   1   7  11     3006.43     3256.84    202.15 o
   2   7  11     1815.97     1830.61    199.82 o
   3   7  11    40737.56    40428.27    997.52 o
   4   7  11    19182.35    20339.43    718.04 o
   5   7  11    17715.19    16679.52    662.75 o
   6   7  11      587.87       -4.71    327.14 o
   7   7  11    15882.49    17100.69   1224.28 o
   8   7  11    20640.29    19230.99   2639.60 o
   9   7  11    20628.80    22353.18   1918.53 o
 -14   8  11     8022.10     6981.15    758.05 o
 -13   8  11      216.89      569.36    502.86 o
 -12   8  11     4244.50     5670.92    639.05 o
 -11   8  11     4167.66     3605.78    540.34 o
 -10   8  11     7199.07     6982.20    777.09 o
  -9   8  11      579.04      231.74    387.79 o
  -8   8  11    20662.98    20586.95   1654.51 o
  -7   8  11     4785.07     4650.40    376.50 o
  -6   8  11     4287.65     4301.93    210.81 o
  -5   8  11      503.96      539.56    128.68 o
  -4   8  11    25222.65    27738.42    611.53 o
  -3   8  11     1549.64     1412.36    149.78 o
  -2   8  11       23.52      -85.94    140.29 o
  -1   8  11     5034.27     4135.67    218.77 o
   0   8  11    21521.30    22668.67    493.40 o
   1   8  11     2573.40     2074.11    194.08 o
   2   8  11     1820.00     1528.77    203.21 o
   3   8  11     3671.48     3453.18    281.82 o
   4   8  11    11026.08    10713.30    532.37 o
   5   8  11     3526.51     4020.07    399.65 o
   6   8  11     4197.01     3317.63    442.65 o
   7   8  11     1340.99      641.96    439.83 o
   8   8  11     2717.05     2641.18    698.92 o
   9   8  11      341.80     -717.19    942.92 o
 -14   9  11    40554.59    49773.60   2828.76 o
 -13   9  11       43.40      274.88    748.34 o
 -12   9  11       24.29     -479.06    507.04 o
 -11   9  11    11382.08    14128.55    960.73 o
 -10   9  11    50519.41    50388.13   3033.64 o
  -9   9  11      202.48       -6.87    382.07 o
  -8   9  11     7477.97     7926.73   1152.88 o
  -7   9  11    24710.78    26591.59    894.48 o
  -6   9  11    57151.89    53468.11   1153.61 o
  -5   9  11     1825.55     1975.44    162.55 o
  -4   9  11    14899.87    14973.10    506.66 o
  -3   9  11    57053.28    60083.77   1115.99 o
  -2   9  11    59210.92    58210.91   1384.86 o
  -1   9  11     4837.32     4434.88    233.96 o
   0   9  11    13699.52    13108.25    388.79 o
   1   9  11    24723.88    25197.54    624.22 o
   2   9  11    29339.69    28298.28    767.78 o
   3   9  11    29514.66    27742.05    764.78 o
   4   9  11    34777.23    35045.57   1078.76 o
   5   9  11    11030.52    10488.86    587.50 o
   6   9  11    24457.68    23736.89   1009.26 o
   7   9  11    19032.17    15149.97    880.66 o
   8   9  11    33091.55    31804.37   4717.25 o
   9   9  11        2.79     -163.69   1707.32 o
 -14  10  11     4879.46     7068.64    833.68 o
 -13  10  11    34096.03    35636.72   2911.00 o
 -12  10  11     1462.49      704.80    522.59 o
 -11  10  11     6963.56     6893.15    940.20 o
 -10  10  11     5493.26     6460.11    962.60 o
  -9  10  11    69069.15    68932.36   4092.28 o
  -8  10  11    15448.87    14253.96   1099.54 o
  -7  10  11      185.41      -40.30    161.01 o
  -6  10  11     9851.54     9817.92    373.73 o
  -5  10  11    50968.86    49632.96    956.33 o
  -4  10  11    15015.48    16158.71    447.14 o
  -3  10  11     2466.83     1903.49    203.23 o
  -2  10  11    74234.68    75974.16   1522.70 o
  -1  10  11    23846.28    25497.55    624.26 o
   0  10  11     8962.85    10002.36    342.51 o
   1  10  11      340.36      472.60    186.51 o
   2  10  11    86092.14    89018.50   1975.72 o
   3  10  11    29587.24    31402.40    936.12 o
   4  10  11     4057.34     4470.79    396.16 o
   5  10  11       32.92     -308.17    308.92 o
   6  10  11    41274.55    39401.03   1280.32 o
   7  10  11    37568.51    38693.88   1716.68 o
   8  10  11    21736.24    18769.52   3504.04 o
 -14  11  11    17700.72    15963.71   1248.60 o
 -13  11  11     3847.42     2862.06    671.70 o
 -12  11  11     8782.07     9893.71    879.39 o
 -11  11  11     4808.29     7446.99   1128.83 o
 -10  11  11     5375.28     5046.53    652.77 o
  -9  11  11    48279.79    46031.14   2535.14 o
  -8  11  11    24640.32    25183.45   1608.83 o
  -7  11  11     1530.59     1083.70    234.01 o
  -6  11  11     1521.73     2475.43    225.03 o
  -5  11  11    62878.69    64157.40   1409.39 o
  -4  11  11     5208.08     4747.72    262.49 o
  -3  11  11    58589.40    60353.80   1251.47 o
  -2  11  11    11546.90    10776.31    420.58 o
  -1  11  11    17166.83    17262.49    484.01 o
   0  11  11     1648.02     1407.35    200.73 o
   1  11  11    75434.27    79171.88   1690.12 o
   2  11  11       57.99       86.16    223.64 o
   3  11  11     5356.03     7762.18    455.49 o
   4  11  11     8465.99     7428.64    481.56 o
   5  11  11    29307.80    29762.83   1082.12 o
   6  11  11     6807.31     6718.67    650.71 o
   7  11  11    17532.97    19463.46   1300.74 o
   8  11  11      306.08      980.08    724.70 o
 -13  12  11     3651.22     3207.47    729.21 o
 -12  12  11     1036.81     1891.33    622.24 o
 -11  12  11     5831.24     6555.38    768.23 o
 -10  12  11   120419.82   128283.84   6316.33 o
  -9  12  11        5.42      433.07    530.17 o
  -8  12  11    28818.55    27086.83   1715.39 o
  -7  12  11    24628.47    24335.46    829.14 o
  -6  12  11    88814.37    92236.21   2031.62 o
  -5  12  11    31068.51    31879.03    845.23 o
  -4  12  11   126333.44   131596.19   2678.02 o
  -3  12  11    14892.83    14335.46    595.67 o
  -2  12  11    13655.94    12949.33    450.92 o
  -1  12  11    69031.80    68894.70   1379.77 o
   0  12  11    89035.04    92873.80   1864.22 o
   1  12  11    10522.43     9987.24    446.97 o
   2  12  11     5432.51     7888.64    413.61 o
   3  12  11    64455.89    64430.91   1783.28 o
   4  12  11    20733.48    19231.71    784.92 o
   5  12  11    38858.19    39748.04   1488.04 o
   6  12  11     9800.09    10416.90    703.01 o
   7  12  11     7752.21     7288.26    763.78 o
   8  12  11     1100.07      188.27   1291.49 o
 -13  13  11     1046.26     1505.39    690.76 o
 -12  13  11     2692.65     2553.65    677.58 o
 -11  13  11    29750.55    33693.45   2185.22 o
 -10  13  11    12564.60    12737.15   1194.03 o
  -9  13  11    32765.64    31706.80   1971.71 o
  -8  13  11     1146.01     2178.83    618.60 o
  -7  13  11    14949.29    14513.23    678.33 o
  -6  13  11    39876.35    38763.75   1698.36 o
  -5  13  11    40405.15    42155.04   1116.81 o
  -4  13  11    21011.45    23260.44   1065.84 o
  -3  13  11     2373.90     2589.37    297.59 o
  -2  13  11    60641.65    60558.30   1717.97 o
  -1  13  11    30006.69    28954.46    766.02 o
   0  13  11    60545.79    66601.38   2246.55 o
   1  13  11     4528.86     5096.64    357.17 o
   2  13  11    13039.88    14810.83    791.33 o
   3  13  11     1956.34      997.17    333.37 o
   4  13  11    60508.63    65659.84   1994.69 o
   5  13  11     1895.63     2034.36    470.69 o
   6  13  11      687.76     -154.52    390.37 o
   7  13  11      161.79     -634.77    534.39 o
   8  13  11    28189.58    22469.85   5184.18 o
 -13  14  11     1443.59     1095.47    695.95 o
 -12  14  11    11290.98    11013.51   1041.49 o
 -11  14  11     1374.39      902.67    606.29 o
 -10  14  11     1645.48     1103.12    668.05 o
  -9  14  11      758.08     1670.71    667.48 o
  -8  14  11    10625.26    10356.80   1090.80 o
  -7  14  11     8429.03     7043.05    560.08 o
  -6  14  11       88.24      -31.94    228.23 o
  -5  14  11      241.29     2272.99    298.32 o
  -4  14  11    12839.95    13639.72    585.00 o
  -3  14  11     3187.58     2815.96    298.87 o
  -2  14  11      775.17      781.98    263.38 o
  -1  14  11     3794.66     5807.72    409.14 o
   0  14  11    17185.98    19890.01    669.69 o
   1  14  11      328.45      628.18    272.60 o
   2  14  11       58.95     -524.20    262.10 o
   3  14  11     2342.66     3103.83    400.91 o
   4  14  11    24415.55    24287.20    984.09 o
   5  14  11      464.34      853.02    419.53 o
   6  14  11     1187.59      763.57    416.55 o
   7  14  11      355.60      565.15    583.33 o
 -12  15  11     1070.02      663.35    685.04 o
 -11  15  11     4476.24     4149.52    916.68 o
 -10  15  11       76.82      126.17    679.63 o
  -9  15  11    63005.63    62305.17   3414.63 o
  -8  15  11     4752.71     3750.74    799.30 o
  -7  15  11      164.34     -703.86    612.21 o
  -6  15  11       99.97       10.53    245.32 o
  -5  15  11    69915.09    71574.92   1928.25 o
  -4  15  11     4642.87     4968.69    390.59 o
  -3  15  11     8197.14     8215.15    465.24 o
  -2  15  11      545.49      288.77    258.15 o
  -1  15  11    56136.03    58944.73   1429.10 o
   0  15  11     6385.27     7141.80    421.48 o
   1  15  11    20839.67    22031.36    730.73 o
   2  15  11      513.95       91.25    300.84 o
   3  15  11    27941.10    26906.39    976.37 o
   4  15  11     8988.84    10278.67   1132.05 o
   5  15  11    28926.38    27352.24   1197.59 o
   6  15  11     1054.03       24.83    428.92 o
   7  15  11     7398.53     7768.81   1656.88 o
 -12  16  11     4777.44     5718.06    900.80 o
 -11  16  11     4917.05     6511.01   1067.48 o
 -10  16  11    20683.63    19763.04   1660.66 o
  -9  16  11      194.11     1343.70    732.51 o
  -8  16  11    19876.42    18005.15   1091.30 o
  -7  16  11     3470.12     2380.51    558.91 o
  -6  16  11     9314.73     9736.28    577.42 o
  -5  16  11      872.81      939.46    364.22 o
  -4  16  11    36652.69    38488.88   1352.67 o
  -3  16  11     6928.41     6128.69    425.67 o
  -2  16  11      663.91      666.81    286.52 o
  -1  16  11      213.74       91.98    266.58 o
   0  16  11    30962.84    31543.34    910.63 o
   1  16  11     3682.87     3018.55    368.81 o
   2  16  11     2302.58     2829.60    404.38 o
   3  16  11     1730.12     1613.38    398.53 o
   4  16  11    16823.15    16555.62    848.54 o
   5  16  11     4862.57     4896.64    588.21 o
   6  16  11     4283.07     3138.58    623.87 o
 -11  17  11     1325.45     1048.11    833.03 o
 -10  17  11    16501.16    19839.05   2059.34 o
  -9  17  11      210.18      326.53   1337.69 o
  -8  17  11     4884.25     3987.44    558.17 o
  -7  17  11     8371.03     8553.19    703.02 o
  -6  17  11    11096.34    10436.19    664.62 o
  -5  17  11      168.18      260.32    354.98 o
  -4  17  11     5709.37     5919.44    457.36 o
  -3  17  11    14653.06    18066.81    741.06 o
  -2  17  11    10044.56     9420.09    520.71 o
  -1  17  11     4289.17     5066.46    404.54 o
   0  17  11     3691.77     4194.58    383.47 o
   1  17  11    12997.90    14437.92    648.98 o
   2  17  11    12368.06    11513.24    659.31 o
   3  17  11    13648.54    14370.81    817.59 o
   4  17  11     4856.86     5309.56    551.62 o
   5  17  11     1893.11     1287.53    482.84 o
   6  17  11     9677.30     8538.67   1225.36 o
 -11  18  11      157.94      269.97    871.26 o
 -10  18  11     2602.70     1639.97    837.07 o
  -9  18  11    23010.64    23543.51   1831.65 o
  -8  18  11      632.46      598.94    474.55 o
  -7  18  11     2842.05     1802.90    508.95 o
  -6  18  11     8928.52     8060.74    622.71 o
  -5  18  11     8243.02     8014.11    648.09 o
  -4  18  11     1858.06     1632.36    366.31 o
  -3  18  11     3516.92     3437.57    419.82 o
  -2  18  11    31728.29    33681.27   1032.65 o
  -1  18  11     1278.94     1623.13    345.49 o
   0  18  11        3.62       19.76    289.55 o
   1  18  11      843.70     1096.07    352.99 o
   2  18  11    33874.56    37471.51   1252.78 o
   3  18  11     5270.12     5936.77    536.43 o
   4  18  11     9709.52    10441.36    777.23 o
   5  18  11       87.28     -897.86    872.90 o
   6  18  11    12209.52    13723.58   1442.86 o
 -10  19  11       39.07     -133.54    841.59 o
  -9  19  11     6185.41     6887.88   1142.75 o
  -8  19  11    19504.65    18755.24   1171.00 o
  -7  19  11      124.15     -285.34    473.83 o
  -6  19  11    10859.44    11355.22    736.96 o
  -5  19  11    11004.56    12002.54    784.75 o
  -4  19  11     3611.10     3545.47    495.41 o
  -3  19  11     9766.84     8927.80    638.73 o
  -2  19  11    21338.84    22261.33    899.22 o
  -1  19  11      207.40      482.46    329.36 o
   0  19  11     2131.86     1645.86    404.35 o
   1  19  11    13289.18    15083.90    775.34 o
   2  19  11     3043.93     2933.86    480.15 o
   3  19  11    11836.25    14291.33    841.61 o
   4  19  11     8137.32     7320.65    788.80 o
   5  19  11     1728.67     1737.30   1001.26 o
 -10  20  11    47064.74    53881.10   5165.96 o
  -9  20  11     1947.35     4193.11   1276.09 o
  -8  20  11      652.11      552.92    560.27 o
  -7  20  11    34025.63    32437.87   2340.15 o
  -6  20  11    35500.54    35660.59   1430.14 o
  -5  20  11    29919.52    33713.48   1272.42 o
  -4  20  11    22407.03    22989.08   1067.08 o
  -3  20  11    15034.65    15516.11    764.02 o
  -2  20  11     8428.82     8014.75    588.75 o
  -1  20  11    77277.95    83184.34   2095.19 o
   0  20  11    16673.83    17195.70    802.92 o
   1  20  11     1088.97      852.83    458.60 o
   2  20  11      444.22      801.58    441.88 o
   3  20  11    61604.93    67715.28   2179.47 o
   4  20  11     1753.36     1435.36   1009.73 o
  -9  21  11     6305.04     6795.44   1222.93 o
  -8  21  11      463.18      227.06    602.16 o
  -7  21  11    19938.05    21153.00   1560.93 o
  -6  21  11    44505.11    46391.78   1910.23 o
  -5  21  11    15756.79    17426.36   1350.13 o
  -4  21  11    13393.44    15334.22    868.76 o
  -3  21  11     3272.84     2644.50    461.78 o
  -2  21  11    59585.72    63102.45   1863.03 o
  -1  21  11    12010.53    12181.76    988.84 o
   0  21  11    39292.62    45212.94   1506.64 o
   1  21  11      282.72     -326.79    443.75 o
   2  21  11    15850.38    17182.38    928.66 o
   3  21  11     2526.24     2605.93    863.52 o
   4  21  11    54117.80    64514.81   3415.63 o
  -8  22  11    12631.76    11460.58   1480.70 o
  -7  22  11     2442.25      981.47    717.93 o
  -6  22  11       61.68     -312.58    483.70 o
  -5  22  11     4047.95     5800.07    698.18 o
  -4  22  11    14091.38    13747.98    858.81 o
  -3  22  11      399.51     -420.58    468.62 o
  -2  22  11     1239.85     1371.58    481.10 o
  -1  22  11     8117.45     9614.94    696.62 o
   0  22  11    15289.86    16554.16   1264.72 o
   1  22  11       15.42      193.55    462.68 o
   2  22  11     3298.68     5464.81    736.64 o
   3  22  11     3974.86     3723.58   1408.25 o
  -7  23  11       21.48     -600.38    713.56 o
  -6  23  11     1444.13     1326.67    741.83 o
  -5  23  11    38794.73    37358.43   3574.03 o
  -4  23  11     1140.20     1342.34    584.50 o
  -3  23  11     4272.93     3920.98    766.86 o
  -2  23  11     1636.20      928.24    472.96 o
  -1  23  11    23512.26    22543.15   1195.16 o
   0  23  11     5102.16     4826.00    652.42 o
   1  23  11    18765.28    17494.96   1633.74 o
   2  23  11      205.42       -0.02    978.11 o
  -5  24  11     2066.26     2855.76    910.70 o
  -4  24  11    17693.87    15743.20   1208.13 o
  -3  24  11      257.52      578.79    732.87 o
  -2  24  11     2269.41     1537.15    542.80 o
  -1  24  11     6439.48     8469.86    850.92 o
   0  24  11    14145.23    11646.26   1155.73 o
 -15   0  12    29840.34    34677.05   2067.14 o
 -14   0  12      169.22      510.44    615.54 o
 -13   0  12    34282.19    36019.45   4426.70 o
 -12   0  12    37639.49    40961.35   3053.81 o
 -11   0  12     9992.65     9668.68    879.63 o
 -10   0  12     4880.54     5689.06    697.56 o
  -9   0  12    53128.73    52593.32   2650.20 o
  -8   0  12   106797.01   109497.43   4069.53 o
  -7   0  12     3092.27     2431.74    258.63 o
  -6   0  12    57864.45    56595.41   1433.57 o
  -5   0  12    39363.75    38763.08   1108.52 o
  -4   0  12    87673.94    87713.12   2347.00 o
  -3   0  12    11716.88    11218.34    425.20 o
  -2   0  12   208858.05   206221.70   4974.88 o
  -1   0  12    43888.74    43745.12   1294.38 o
   0   0  12     7979.42     8739.55    390.38 o
   1   0  12    25669.05    25220.77    807.15 o
   2   0  12   208544.09   205461.28   5446.39 o
   3   0  12    90296.35    93394.50   2871.26 o
   4   0  12    18250.44    18851.68   1010.46 o
   5   0  12    16250.64    16097.82    951.85 o
   6   0  12    81929.00    78641.45   3297.14 o
   7   0  12    96831.41    94340.84   5450.93 o
   8   0  12    34418.98    28212.68   3164.93 o
   9   0  12      589.37     1038.47   1372.89 o
 -15   1  12     1088.67     1402.00    578.10 o
 -14   1  12    37923.65    42013.46   1673.27 o
 -13   1  12    12893.24    13273.08    785.67 o
 -12   1  12     7082.58     7084.97    637.67 o
 -11   1  12     9381.72    10803.70    828.21 o
 -10   1  12    19701.70    18841.01   1209.29 o
  -9   1  12    29662.60    28875.89   1156.65 o
  -8   1  12    16419.64    14895.38    554.20 o
  -7   1  12    64660.41    65439.30   1404.03 o
  -6   1  12     2547.39     2512.04    183.22 o
  -5   1  12    12463.26    13123.24    346.08 o
  -4   1  12     4573.61     3953.63    194.83 o
  -3   1  12   140098.08   140973.61   2500.91 o
  -2   1  12     2536.17     2857.88    190.06 o
  -1   1  12     6079.23     6344.72    243.90 o
   0   1  12        5.36      160.53    119.44 o
   1   1  12   117256.22   118696.90   2143.85 o
   2   1  12    18334.54    18225.95    471.16 o
   3   1  12    33385.58    31903.78    737.72 o
   4   1  12     1117.69     1686.10    311.09 o
   5   1  12    20965.61    21153.80    786.03 o
   6   1  12    29604.59    31186.45   1194.71 o
   7   1  12    34441.57    31681.25   1806.37 o
   8   1  12    17213.83    15082.00   1639.56 o
   9   1  12       58.03     -508.69    939.61 o
 -15   2  12      370.91      639.74    458.28 o
 -14   2  12    24817.07    26910.60   1380.06 o
 -13   2  12    13689.98    14389.41    826.33 o
 -12   2  12     2119.96     2675.75    430.93 o
 -11   2  12    14280.13    14896.56    789.43 o
 -10   2  12    33824.91    32509.38   1279.40 o
  -9   2  12     3015.12     2916.13    387.70 o
  -8   2  12     8594.13     9506.86    436.34 o
  -7   2  12    44901.34    42569.06    960.03 o
  -6   2  12    14944.38    14743.69    345.22 o
  -5   2  12     4556.38     3671.75    233.18 o
  -4   2  12    27021.53    27819.80    591.89 o
  -3   2  12    29849.03    27467.21    604.29 o
  -2   2  12       62.01      100.24    142.36 o
  -1   2  12    24586.04    23367.46    512.58 o
   0   2  12    16120.35    16996.05    394.21 o
   1   2  12     2642.09     2355.84    192.65 o
   2   2  12     2131.77     3202.97    219.86 o
   3   2  12    15363.01    14048.91    512.12 o
   4   2  12     1385.51     1408.37    276.12 o
   5   2  12     1395.42     1471.75    319.64 o
   6   2  12     2579.95     3056.40    431.82 o
   7   2  12     1860.37     1800.88    669.08 o
   8   2  12      154.48     -752.37    448.16 o
   9   2  12     2733.55     2766.62   1051.18 o
 -15   3  12    35850.54    41369.59   3420.07 o
 -14   3  12     1489.76     1981.37    504.34 o
 -13   3  12      190.27     -111.10    413.74 o
 -12   3  12     6863.32     6578.56    610.05 o
 -11   3  12    41361.89    41501.69   1583.56 o
 -10   3  12    23637.55    22307.11   1164.26 o
  -9   3  12    15485.11    16182.87    803.50 o
  -8   3  12     8285.32     8052.62    396.19 o
  -7   3  12    31911.84    31407.79    746.82 o
  -6   3  12    48064.99    45304.72    833.41 o
  -5   3  12    29213.93    29434.44    625.60 o
  -4   3  12      415.15      475.86    118.02 o
  -3   3  12    12944.87    12643.24    383.18 o
  -2   3  12    65277.89    60631.63   1257.82 o
  -1   3  12    14916.63    15186.66    391.81 o
   0   3  12    11419.26    10093.22    296.51 o
   1   3  12       33.95     -166.72    173.30 o
   2   3  12    31520.63    30319.18    674.55 o
   3   3  12    17255.65    15804.22    546.07 o
   4   3  12    22933.12    24118.52    779.15 o
   5   3  12        1.16       32.98    271.04 o
   6   3  12     6059.10     7104.50    548.48 o
   7   3  12     4106.29     2803.20    576.02 o
   8   3  12    18820.88    16950.01   1338.16 o
   9   3  12      349.55      609.54    967.00 o
 -15   4  12     1836.24     2168.78    551.06 o
 -14   4  12       88.19     -769.99    465.70 o
 -13   4  12     2690.15     2877.57    515.62 o
 -12   4  12     4833.47     4472.10    537.84 o
 -11   4  12     1581.45     1908.79    450.35 o
 -10   4  12     1366.64     1489.96    408.06 o
  -9   4  12     6642.87     6746.41    577.50 o
  -8   4  12     8413.99     9185.01    470.33 o
  -7   4  12     1215.03      688.98    180.86 o
  -6   4  12     1817.23     1705.01    146.13 o
  -5   4  12     5423.53     4968.65    222.43 o
  -4   4  12     4749.56     5249.25    253.81 o
  -3   4  12        5.56     -181.52    135.84 o
  -2   4  12     6625.52     6637.92    282.53 o
  -1   4  12     4052.12     3838.75    206.19 o
   0   4  12     4664.41     5733.72    235.23 o
   1   4  12       75.59     -186.23    148.37 o
   2   4  12     7498.66     7091.70    314.76 o
   3   4  12     3340.06     3039.74    285.19 o
   4   4  12     1821.69     1939.03    282.80 o
   5   4  12       58.65      243.80    289.74 o
   6   4  12     2921.50     2186.70    409.36 o
   7   4  12     2544.78     2358.47    432.98 o
   8   4  12      121.37     -264.92    488.91 o
   9   4  12      229.50      -65.29   1628.11 o
 -14   5  12     4014.68     4394.05    611.94 o
 -13   5  12    11323.90    10510.89   1248.04 o
 -12   5  12     8805.12     9416.68    730.01 o
 -11   5  12    14570.20    14247.67    904.27 o
 -10   5  12     1137.43      651.61    389.24 o
  -9   5  12    44868.86    42818.49   1855.92 o
  -8   5  12    15104.50    14798.03    724.24 o
  -7   5  12     2435.89     2414.99    249.28 o
  -6   5  12    12522.63    10378.22    306.15 o
  -5   5  12    40842.43    40925.18    849.75 o
  -4   5  12     2738.86     2546.50    187.15 o
  -3   5  12     3488.67     4573.29    240.47 o
  -2   5  12    15686.18    14163.72    418.44 o
  -1   5  12    24662.55    25773.74    571.55 o
   0   5  12     3363.71     2922.16    178.14 o
   1   5  12     4196.00     5821.53    289.89 o
   2   5  12    10160.04     9363.72    401.07 o
   3   5  12     2870.31     2559.80    274.60 o
   4   5  12     5877.18     5077.59    392.15 o
   5   5  12     7391.35     8854.81    480.03 o
   6   5  12      624.77      455.17    363.90 o
   7   5  12      646.33     -119.24    339.26 o
   8   5  12     4553.36     3542.37    594.34 o
   9   5  12     2768.71     2410.76   1069.13 o
 -14   6  12    32550.04    33453.39   2450.31 o
 -13   6  12    17594.64    17245.10   2156.33 o
 -12   6  12      562.14      318.68    437.37 o
 -11   6  12    11666.60    10603.01    872.88 o
 -10   6  12    54523.73    54077.68   2282.79 o
  -9   6  12     7913.81     7157.55    698.42 o
  -8   6  12    25091.77    25186.84   1240.55 o
  -7   6  12    34424.73    32346.74   1206.28 o
  -6   6  12    16292.87    16242.27    412.84 o
  -5   6  12     1741.16      877.65    132.39 o
  -4   6  12    55105.47    59450.92   1252.74 o
  -3   6  12    24587.19    22710.44    569.99 o
  -2   6  12      233.78      225.90    156.44 o
  -1   6  12    16986.06    15645.90    562.15 o
   0   6  12    28665.79    30271.45    626.42 o
   1   6  12     1953.43     2350.69    220.67 o
   2   6  12     9606.22    10288.79    431.82 o
   3   6  12    10445.44     9905.92    442.42 o
   4   6  12     7850.86     7439.25    456.84 o
   5   6  12     2493.86     1957.44    313.14 o
   6   6  12     5020.85     5465.10    516.09 o
   7   6  12     1582.58     1776.60    382.24 o
   8   6  12      225.42      282.64    583.10 o
 -14   7  12    22105.55    23171.11   2428.82 o
 -13   7  12    11286.61    11262.20    874.99 o
 -12   7  12     8328.77     7853.68    727.39 o
 -11   7  12     1885.04     1710.72    470.99 o
 -10   7  12     9165.79     8436.24    868.31 o
  -9   7  12    27684.96    27100.85   1337.82 o
  -8   7  12     8625.94     7628.26    645.81 o
  -7   7  12    36586.02    37108.21   1365.28 o
  -6   7  12       27.88     -130.59    138.77 o
  -5   7  12     8381.84     9848.45    329.44 o
  -4   7  12      594.06      603.72    141.21 o
  -3   7  12   102019.70   105546.35   2109.71 o
  -2   7  12       65.78      -65.03    147.61 o
  -1   7  12     1047.28      972.32    159.18 o
   0   7  12      478.43      112.20    148.52 o
   1   7  12    50899.94    51348.12   1088.94 o
   2   7  12     9531.91     8462.03    394.37 o
   3   7  12    29617.86    29441.56    882.65 o
   4   7  12       17.68      293.75    280.07 o
   5   7  12    11599.74    10683.66    534.20 o
   6   7  12    19350.59    17317.68    861.66 o
   7   7  12    19565.08    16567.06   1245.73 o
   8   7  12     6707.80     7495.96   1844.41 o
 -14   8  12      620.52      -51.34    552.28 o
 -13   8  12    18973.43    18377.05   1397.77 o
 -12   8  12    22378.03    23518.13   1331.03 o
 -11   8  12     5982.32     6864.08    682.05 o
 -10   8  12     4408.18     4397.54    571.82 o
  -9   8  12    27419.19    26679.23   1344.64 o
  -8   8  12    66508.47    66315.95   3387.90 o
  -7   8  12     2617.83     2668.15    268.27 o
  -6   8  12    32527.44    30395.30    755.28 o
  -5   8  12    16436.41    16334.25    616.93 o
  -4   8  12    49304.09    51692.27   1123.33 o
  -3   8  12     8063.09     7310.13    329.19 o
  -2   8  12   136957.17   139088.23   2621.21 o
  -1   8  12    19195.61    19509.46    507.26 o
   0   8  12     6660.25     7079.08    286.72 o
   1   8  12    20066.03    18666.54    613.54 o
   2   8  12   138224.28   137290.72   2940.70 o
   3   8  12    46303.07    46577.14   1261.33 o
   4   8  12    11396.80    12189.40    586.40 o
   5   8  12    12131.57    10525.00    751.62 o
   6   8  12    48421.34    48206.43   1701.04 o
   7   8  12    66672.97    65010.72   2702.47 o
   8   8  12    29867.74    24538.81   4029.26 o
 -14   9  12    14434.01    16457.98   1763.38 o
 -13   9  12     1571.93      426.95    549.72 o
 -12   9  12     3120.04     2477.85    580.05 o
 -11   9  12     4089.31     3668.18    865.39 o
 -10   9  12     4860.30     4809.55    603.49 o
  -9   9  12     9639.83    10529.44    957.41 o
  -8   9  12     3862.44     3481.04    604.75 o
  -7   9  12    19770.13    19600.80    866.67 o
  -6   9  12      567.25     1531.80    191.40 o
  -5   9  12     1732.39     1813.45    181.06 o
  -4   9  12      447.13       32.48    138.80 o
  -3   9  12    52547.09    53537.49   1100.80 o
  -2   9  12     1168.16     2647.71    238.18 o
  -1   9  12     7053.47     7445.65    308.76 o
   0   9  12     4149.97     3550.21    233.74 o
   1   9  12    31451.74    31140.68    833.43 o
   2   9  12    11344.89    13788.65    516.66 o
   3   9  12    32788.34    34028.55   1070.44 o
   4   9  12      132.83      191.41    293.87 o
   5   9  12     2701.28     2778.22    451.77 o
   6   9  12    17662.39    18656.11   1170.60 o
   7   9  12    20493.17    19438.11   1404.42 o
   8   9  12     8537.56     6719.01    768.12 o
 -14  10  12    12752.91    14654.20   1267.69 o
 -13  10  12      985.75      941.11    665.99 o
 -12  10  12     8324.20    10092.71    889.57 o
 -11  10  12    11138.44    11379.74    891.06 o
 -10  10  12    34410.31    32840.48   1615.02 o
  -9  10  12      938.77      980.61    528.54 o
  -8  10  12      516.80       82.88    458.36 o
  -7  10  12    25395.38    25950.28    911.71 o
  -6  10  12    23741.50    24748.10    626.34 o
  -5  10  12    15569.37    14315.22    715.33 o
  -4  10  12     6131.48     6034.97    297.12 o
  -3  10  12     6160.11     6350.53    302.30 o
  -2  10  12     9232.08     9487.45    373.16 o
  -1  10  12    47558.32    46176.50   1130.38 o
   0  10  12     2130.96     1869.15    232.94 o
   1  10  12        7.43      754.00    229.63 o
   2  10  12      392.75      174.33    237.10 o
   3  10  12    21435.20    20993.44    782.51 o
   4  10  12        5.52     -399.50    297.10 o
   5  10  12     5496.57     5001.00    526.73 o
   6  10  12      474.41     -202.28    312.38 o
   7  10  12     5838.59     5680.45    719.60 o
   8  10  12      303.25     2380.66    724.32 o
 -13  11  12     4279.41     3786.34   1303.17 o
 -12  11  12     3889.07     2989.80    647.22 o
 -11  11  12    65962.22    71171.97   3033.58 o
 -10  11  12    48243.22    50437.98   2272.43 o
  -9  11  12      532.86     1091.27    818.46 o
  -8  11  12      124.20      862.46    506.91 o
  -7  11  12    80140.23    80043.16   2469.45 o
  -6  11  12    81405.23    81177.55   1923.76 o
  -5  11  12     9842.18    10432.16    432.50 o
  -4  11  12    10857.88    11757.59    492.25 o
  -3  11  12    57846.09    59915.74   1399.22 o
  -2  11  12   108874.80   110896.59   2421.73 o
  -1  11  12    19687.06    19874.65    596.94 o
   0  11  12    21242.81    21228.01    768.06 o
   1  11  12    23431.42    23403.57    704.87 o
   2  11  12    50345.85    52094.20   1274.92 o
   3  11  12    25284.58    24059.76    866.67 o
   4  11  12    41227.97    41916.77   1281.65 o
   5  11  12     8456.94     8397.53    645.64 o
   6  11  12    17587.37    18969.45    814.37 o
   7  11  12    16223.44    13918.09    998.27 o
 -13  12  12    12675.41    12223.68   1061.01 o
 -12  12  12    16279.11    15788.07   1162.55 o
 -11  12  12     5543.62     5382.93    735.68 o
 -10  12  12     1543.98     1498.85    985.67 o
  -9  12  12    23704.28    25889.30   1707.40 o
  -8  12  12    30358.85    29945.28   2974.60 o
  -7  12  12     2715.14     2446.42    348.20 o
  -6  12  12    10849.94    10968.31    491.21 o
  -5  12  12    18849.64    19397.49    702.77 o
  -4  12  12    31203.24    30442.96    908.11 o
  -3  12  12      588.50      363.99    237.42 o
  -2  12  12    27398.44    27653.57    812.14 o
  -1  12  12    15243.97    16978.70    614.14 o
   0  12  12    11961.99    14573.51    548.29 o
   1  12  12      125.17      273.99    247.45 o
   2  12  12    39832.81    39658.84   1098.06 o
   3  12  12    20954.43    24131.79    883.01 o
   4  12  12     1881.89     2445.07    419.13 o
   5  12  12      160.32      -41.13    399.29 o
   6  12  12    18704.82    17059.45   1238.45 o
   7  12  12    15596.54    18799.30   1179.09 o
 -13  13  12    12211.17    10626.71   1045.59 o
 -12  13  12    11577.66    12609.58   1074.26 o
 -11  13  12    10163.26     9641.29    931.50 o
 -10  13  12       12.96     1011.15    628.10 o
  -9  13  12    35664.42    34910.94   2136.84 o
  -8  13  12    25949.13    26886.43   3229.82 o
  -7  13  12      130.39     -257.72    327.73 o
  -6  13  12     4199.13     5053.03    354.51 o
  -5  13  12    47740.14    48169.05   1367.52 o
  -4  13  12     2544.72     2020.28    302.00 o
  -3  13  12    15775.69    17664.78    610.67 o
  -2  13  12    20384.18    19912.63    671.36 o
  -1  13  12    20222.45    21121.25    684.49 o
   0  13  12      551.33      428.95    254.45 o
   1  13  12    20972.70    23887.57    751.17 o
   2  13  12     3681.12     3140.85    370.84 o
   3  13  12      128.02      351.29    333.31 o
   4  13  12     4589.88     5341.55    503.35 o
   5  13  12    13000.55    15493.94    876.67 o
   6  13  12       97.14      342.14    436.92 o
   7  13  12      506.92      844.25    871.94 o
 -12  14  12      539.51      545.36    825.65 o
 -11  14  12    13973.56    13727.46   1497.31 o
 -10  14  12    52338.75    55209.04   3087.32 o
  -9  14  12     2159.45     2167.46    723.05 o
  -8  14  12     9075.73     8821.42   1004.75 o
  -7  14  12    36190.59    35059.95   2898.73 o
  -6  14  12    25757.29    25246.93    919.29 o
  -5  14  12     8077.67     8470.69    486.13 o
  -4  14  12    33440.20    34964.13   1089.49 o
  -3  14  12    29267.40    30148.54    899.37 o
  -2  14  12      163.65      121.59    256.06 o
  -1  14  12    22793.12    24235.41    752.40 o
   0  14  12    26961.76    28853.15    844.11 o
   1  14  12      166.49      318.62    265.10 o
   2  14  12     3614.64     4950.80    449.49 o
   3  14  12    25367.19    26440.63    956.71 o
   4  14  12     3086.33     2702.88    454.38 o
   5  14  12     2362.92     2075.85    489.52 o
   6  14  12     3918.08     3725.69    616.89 o
 -12  15  12     5268.13     3743.93    800.60 o
 -11  15  12     2545.00     2456.18    853.79 o
 -10  15  12      659.39      276.35    705.31 o
  -9  15  12    13267.16    15490.16   1698.52 o
  -8  15  12     4980.04     3272.02    596.98 o
  -7  15  12     1738.95      945.38    411.54 o
  -6  15  12     8394.16     7651.89    513.21 o
  -5  15  12     6178.84     6890.32    526.83 o
  -4  15  12      317.09      -13.80    282.24 o
  -3  15  12    21985.44    23231.47    808.45 o
  -2  15  12     3993.88     4732.31    366.86 o
  -1  15  12      966.20     1481.01    304.24 o
   0  15  12     8911.11     8748.47    470.53 o
   1  15  12    13670.58    14415.66    635.49 o
   2  15  12     1137.22      837.70    357.95 o
   3  15  12    14754.02    17019.99    786.93 o
   4  15  12     4806.27     4777.26    592.99 o
   5  15  12      399.21      379.82    442.86 o
   6  15  12     8914.95     7082.46    767.48 o
 -12  16  12      768.98      331.71    678.59 o
 -11  16  12       16.52     -621.05    906.46 o
 -10  16  12      895.30     -158.71   1003.27 o
  -9  16  12      977.93      390.81    660.05 o
  -8  16  12     7771.97     7571.28    684.73 o
  -7  16  12        8.33      -43.72    402.23 o
  -6  16  12    11494.73     9897.68    658.66 o
  -5  16  12      609.88      601.30    360.41 o
  -4  16  12     7350.18     7783.41    507.11 o
  -3  16  12     2521.83     2683.54    374.88 o
  -2  16  12    39928.91    40668.93   1153.16 o
  -1  16  12      172.41      133.47    275.90 o
   0  16  12      488.97      837.35    292.77 o
   1  16  12    10841.55    10968.23    563.22 o
   2  16  12    45498.82    46794.57   1448.52 o
   3  16  12     6432.22     7392.35    552.48 o
   4  16  12    13572.08    15191.88    823.28 o
   5  16  12    11839.91    10445.76   1039.07 o
   6  16  12     8078.36     9550.21   1267.33 o
 -11  17  12      158.10      327.00    767.78 o
 -10  17  12      382.83        3.80    751.27 o
  -9  17  12      295.01     -433.05    701.49 o
  -8  17  12     1619.41     1480.60    478.17 o
  -7  17  12     3868.68     3226.62    544.45 o
  -6  17  12     2572.78     2340.05    579.17 o
  -5  17  12      601.53      469.88    374.25 o
  -4  17  12      991.84      928.22    337.57 o
  -3  17  12     8713.60     8746.39    551.16 o
  -2  17  12      955.83     1578.18    336.82 o
  -1  17  12     6282.68     6571.73    469.53 o
   0  17  12     3627.48     3254.26    386.32 o
   1  17  12     2166.16     2224.67    408.23 o
   2  17  12     4514.08     5786.48    527.73 o
   3  17  12    20185.86    23619.26   1042.45 o
   4  17  12     1583.69     1872.41    485.29 o
   5  17  12      133.26     -604.37    893.90 o
 -11  18  12     8817.70    10620.08   1918.53 o
 -10  18  12    12069.05    14297.68   1497.05 o
  -9  18  12     2542.87     2258.42    891.50 o
  -8  18  12     7720.90     7494.57    766.94 o
  -7  18  12    10913.45    12519.08   1517.90 o
  -6  18  12    11978.91    12170.35    770.77 o
  -5  18  12    15825.36    16264.20    833.80 o
  -4  18  12     1029.42     1164.76    419.03 o
  -3  18  12     4920.65     6622.70    517.78 o
  -2  18  12     6905.08     7365.18    539.60 o
  -1  18  12    24800.67    27205.47   1264.19 o
   0  18  12      107.61       89.07    344.42 o
   1  18  12       48.04     1309.55    403.66 o
   2  18  12     3342.16     2910.77    472.69 o
   3  18  12    19356.78    22216.83   1069.82 o
   4  18  12     1017.39     1087.62    945.24 o
   5  18  12     2132.44     3179.85   1075.84 o
 -10  19  12    30021.47    33230.34   3089.01 o
  -9  19  12        4.25      -40.46    787.79 o
  -8  19  12        0.58     -247.76    405.44 o
  -7  19  12    52691.19    47691.78   6324.30 o
  -6  19  12    40993.69    43862.17   1728.44 o
  -5  19  12     3249.50     3373.23    520.46 o
  -4  19  12     4440.09     4498.37    549.39 o
  -3  19  12    39114.68    40514.52   1330.79 o
  -2  19  12    45135.65    49461.43   1516.41 o
  -1  19  12    13671.99    15048.30    925.55 o
   0  19  12    11079.28    12447.83    685.32 o
   1  19  12    21104.23    18217.83    926.79 o
   2  19  12    27554.06    29500.27   1123.08 o
   3  19  12    18550.16    18911.68   1117.86 o
   4  19  12    19143.58    20293.82   1720.17 o
  -9  20  12    14749.24    17979.41   1723.31 o
  -8  20  12    21814.61    16031.42   2561.79 o
  -7  20  12      778.47     1168.31    569.26 o
  -6  20  12     5683.18     4402.37    593.13 o
  -5  20  12    13076.06    15115.81    940.53 o
  -4  20  12    25066.84    24993.86   1109.98 o
  -3  20  12     1301.08     1631.84    421.79 o
  -2  20  12    22564.53    24713.37   1220.76 o
  -1  20  12     9705.68    12648.82    725.84 o
   0  20  12    10298.76    10994.94    811.99 o
   1  20  12     2389.14     1840.86    514.58 o
   2  20  12    30545.40    30519.54   1256.04 o
   3  20  12    13073.35    15079.05   1255.11 o
  -8  21  12    10177.56     9039.31    945.76 o
  -7  21  12      959.93      645.91    583.20 o
  -6  21  12    10244.75    11617.23   1188.04 o
  -5  21  12    30127.64    31824.53   1435.74 o
  -4  21  12       43.21     -366.86    447.83 o
  -3  21  12     4973.34     5325.46    627.77 o
  -2  21  12    21508.92    26086.61   1104.61 o
  -1  21  12     8049.84     7964.96    666.53 o
   0  21  12     5396.15     6486.46    703.25 o
   1  21  12    13371.06    13283.80    834.11 o
   2  21  12     4001.38     2555.74    841.59 o
  -7  22  12    36344.33    33704.97  11643.20 o
  -6  22  12    34979.38    33760.58   1799.11 o
  -5  22  12    22337.37    24589.32   2332.19 o
  -4  22  12    11256.59    12040.42    924.92 o
  -3  22  12    16273.70    18920.84   1014.03 o
  -2  22  12     6222.85     6737.46    642.52 o
  -1  22  12    51804.22    59196.52   2097.12 o
   0  22  12     8367.30     6485.49    699.17 o
   1  22  12      105.92     -905.15    733.83 o
  -6  23  12    23365.90    22343.78   1711.54 o
  -5  23  12     4079.88     4373.79    961.60 o
  -4  23  12     3944.23     4247.80    770.27 o
  -3  23  12       63.97      -50.73    685.42 o
  -2  23  12    21220.26    24157.56   1217.16 o
  -1  23  12       28.26     -377.76    522.07 o
   0  23  12    19333.25    18424.66   1417.62 o
 -14   1  13     7274.65     8454.35    668.68 o
 -13   1  13    20648.20    22765.17   1138.15 o
 -12   1  13     2141.88     2107.43    431.68 o
 -11   1  13    39885.45    40246.63   1546.28 o
 -10   1  13     8053.61     7863.65    564.32 o
  -9   1  13    11310.05    12082.01    812.97 o
  -8   1  13     2198.43     1812.25    355.67 o
  -7   1  13    91054.80    89352.34   2381.31 o
  -6   1  13    19981.75    18861.39    420.82 o
  -5   1  13       51.63      181.67    119.68 o
  -4   1  13     9062.83     7490.90    275.82 o
  -3   1  13   115420.41   112540.03   2025.56 o
  -2   1  13    32306.54    30802.71    656.56 o
  -1   1  13     7348.80     8088.20    295.36 o
   0   1  13     1031.45      769.65    157.03 o
   1   1  13    51638.79    49871.00   1055.45 o
   2   1  13    66631.52    63033.77   1369.52 o
   3   1  13    32892.30    32403.51    971.98 o
   4   1  13     1248.27     2021.18    328.28 o
   5   1  13    16628.54    16016.27    860.61 o
   6   1  13    47469.68    47840.32   1685.87 o
   7   1  13    20852.79    17347.79   1390.90 o
   8   1  13    14567.38    13935.86   1567.50 o
 -14   2  13     1405.22     1157.15    501.93 o
 -13   2  13    10495.07    12571.45    823.13 o
 -12   2  13    51164.37    52495.14   1955.53 o
 -11   2  13     1010.26      980.81    371.91 o
 -10   2  13     2432.40     3090.66    414.48 o
  -9   2  13     8120.70     7770.63    546.62 o
  -8   2  13   102331.16   102062.91   3393.65 o
  -7   2  13     1940.17     1984.93    244.97 o
  -6   2  13    34377.93    34798.23    693.06 o
  -5   2  13     3322.45     3205.48    171.58 o
  -4   2  13    66095.85    65212.19   1223.76 o
  -3   2  13    17148.37    15055.57    433.69 o
  -2   2  13   110237.24   108802.89   2167.57 o
  -1   2  13     6393.63     6205.32    258.72 o
   0   2  13    12500.26    12975.92    375.66 o
   1   2  13    25292.44    23278.70    592.75 o
   2   2  13    97148.24    95680.69   1977.65 o
   3   2  13    36611.85    36499.97   1163.11 o
   4   2  13     1739.59     1946.80    296.27 o
   5   2  13    13772.87    14221.45    745.72 o
   6   2  13    35001.45    33249.18   1288.97 o
   7   2  13    47758.44    47300.39   1548.47 o
   8   2  13    11148.53     9511.90   1420.15 o
 -14   3  13    16152.48    17320.67   1124.54 o
 -13   3  13     8634.23     8580.43    745.67 o
 -12   3  13    30907.82    34722.32   1656.46 o
 -11   3  13      794.99      522.64    374.61 o
 -10   3  13      291.99      234.21    333.66 o
  -9   3  13    19766.34    19121.31    899.64 o
  -8   3  13    32163.57    30699.04   1209.63 o
  -7   3  13    25169.78    27379.41    866.27 o
  -6   3  13     5625.22     4445.13    210.56 o
  -5   3  13     2679.86     2907.16    179.25 o
  -4   3  13     7902.38     7366.30    307.55 o
  -3   3  13    57843.50    61792.61   1287.23 o
  -2   3  13     2251.79     1873.32    201.61 o
  -1   3  13     2722.84     3072.27    209.08 o
   0   3  13        6.63      -91.42    141.37 o
   1   3  13    18190.68    20453.85    517.18 o
   2   3  13        7.81     -220.21    210.77 o
   3   3  13    23095.96    23513.15    850.25 o
   4   3  13     1206.53     1503.35    278.46 o
   5   3  13     2797.28     2943.95    438.63 o
   6   3  13     1186.67     1075.33    408.28 o
   7   3  13     9755.60     7327.08    575.93 o
   8   3  13     7993.42     6831.04   1351.55 o
 -14   4  13     9815.75     9782.38    806.65 o
 -13   4  13    48986.85    52330.89   2275.06 o
 -12   4  13     1679.81     2121.65    493.60 o
 -11   4  13    33282.84    33812.26   1721.61 o
 -10   4  13    12866.22    12988.67    855.26 o
  -9   4  13    16677.99    17263.71   1112.56 o
  -8   4  13     9474.57    10107.38    766.49 o
  -7   4  13    63362.16    59294.62   1811.44 o
  -6   4  13     4509.69     3967.27    261.67 o
  -5   4  13      202.53      -29.87    129.75 o
  -4   4  13     4624.87     5610.04    278.49 o
  -3   4  13    48743.87    45768.49    994.22 o
  -2   4  13     7162.50     8734.46    338.02 o
  -1   4  13     3491.81     2947.64    261.31 o
   0   4  13     1976.58     3067.76    201.42 o
   1   4  13     9638.39     9426.63    383.40 o
   2   4  13     3912.20     4761.90    321.51 o
   3   4  13     5381.28     4083.28    399.00 o
   4   4  13     2677.13     2395.76    300.44 o
   5   4  13     3157.06     3462.00    459.19 o
   6   4  13      167.28     -231.47    372.18 o
   7   4  13     2078.78     1379.85    497.42 o
   8   4  13     4580.59     3848.14   1072.10 o
 -14   5  13     6203.30     6020.14    685.59 o
 -13   5  13     2733.46     2431.43    543.11 o
 -12   5  13    20853.53    20788.82   1169.98 o
 -11   5  13     1221.82     1089.10    432.61 o
 -10   5  13     1599.37     1399.52    425.85 o
  -9   5  13     7740.60     8559.16    690.06 o
  -8   5  13    25549.88    23291.36   1171.19 o
  -7   5  13     5847.23     6501.81    418.19 o
  -6   5  13     7059.85     5400.23    276.27 o
  -5   5  13     2141.79     2662.80    195.19 o
  -4   5  13     1427.33     1444.12    194.42 o
  -3   5  13    12537.14    14523.53    454.31 o
  -2   5  13    12008.17    10145.71    366.46 o
  -1   5  13      301.25       41.95    162.83 o
   0   5  13      169.65      -24.16    143.94 o
   1   5  13     1209.42     1537.27    252.75 o
   2   5  13     1922.87     1272.99    247.68 o
   3   5  13     7666.09     7740.45    477.67 o
   4   5  13      261.01     -103.59    274.82 o
   5   5  13        7.52      166.17    361.23 o
   6   5  13       43.33     -468.44    433.67 o
   7   5  13     1369.80      558.46    385.92 o
   8   5  13      261.44    -1162.86    595.52 o
 -14   6  13     1684.13     1626.43    572.44 o
 -13   6  13      318.42     -160.97    568.97 o
 -12   6  13    16976.62    19213.46   1138.88 o
 -11   6  13       11.40       40.91    406.53 o
 -10   6  13       18.86      748.17    418.07 o
  -9   6  13      130.59       56.82    364.31 o
  -8   6  13    35471.44    35469.46   1618.51 o
  -7   6  13      628.29      392.60    208.07 o
  -6   6  13     7421.12     6797.52    316.46 o
  -5   6  13      651.04      582.68    162.17 o
  -4   6  13    22747.65    22436.38    607.12 o
  -3   6  13    14890.31    13859.64    569.89 o
  -2   6  13    37111.15    36307.97    833.49 o
  -1   6  13      274.26      223.75    164.47 o
   0   6  13     4729.61     3763.55    244.21 o
   1   6  13    21604.07    20335.21    640.03 o
   2   6  13    26553.22    25973.60    734.31 o
   3   6  13     6979.83     6378.88    464.41 o
   4   6  13     2863.83     3414.47    378.03 o
   5   6  13    16550.62    16573.65    728.92 o
   6   6  13     8140.88     7467.41    602.47 o
   7   6  13    15681.44    14269.30   1091.45 o
   8   6  13     5999.96     4268.08    766.34 o
 -14   7  13      283.98      248.49    526.72 o
 -13   7  13     3333.65     4218.19    685.97 o
 -12   7  13     7548.47     7130.53    714.32 o
 -11   7  13    10643.00    10639.68    824.01 o
 -10   7  13      125.70      -38.16    394.77 o
  -9   7  13     2047.17     2095.44    467.60 o
  -8   7  13    16410.81    14255.23    910.16 o
  -7   7  13    18836.35    18386.25    698.32 o
  -6   7  13     3682.08     3908.30    248.75 o
  -5   7  13       19.46       92.58    165.10 o
  -4   7  13    26492.10    25279.52    671.27 o
  -3   7  13    28299.78    26716.62    659.88 o
  -2   7  13    13133.00    12634.75    404.12 o
  -1   7  13     1455.46     1549.23    201.68 o
   0   7  13    14163.51    13760.41    502.20 o
   1   7  13     8317.83     6365.25    357.16 o
   2   7  13    34961.96    36414.52   1007.08 o
   3   7  13    11851.79    12383.11    596.59 o
   4   7  13     3077.72     3291.17    377.99 o
   5   7  13     1910.71     1582.70    355.84 o
   6   7  13    27816.53    30152.99   1649.02 o
   7   7  13     6167.24     5264.11    566.62 o
   8   7  13     1727.35     2520.50    963.32 o
 -14   8  13       22.65     -476.73    533.69 o
 -13   8  13     8123.77     7796.37    962.26 o
 -12   8  13     5373.11     4537.69    882.85 o
 -11   8  13     1931.17     1798.81    512.52 o
 -10   8  13      110.12      198.08    428.36 o
  -9   8  13     9252.49     9482.37    765.50 o
  -8   8  13     3946.28     4195.73    659.72 o
  -7   8  13     3335.41     3872.98    334.45 o
  -6   8  13    10168.33     9453.77    588.49 o
  -5   8  13     4513.45     4299.36    264.79 o
  -4   8  13     5806.02     7268.56    347.35 o
  -3   8  13     2949.85     3717.53    242.16 o
  -2   8  13     4869.90     5420.31    281.60 o
  -1   8  13     1324.80     1085.22    226.45 o
   0   8  13       65.20     -235.07    205.43 o
   1   8  13     4147.62     5509.60    339.90 o
   2   8  13     5829.38     5792.96    369.74 o
   3   8  13     1669.41     1783.91    345.45 o
   4   8  13       19.04     -271.54    290.48 o
   5   8  13     2119.52     3291.75    406.24 o
   6   8  13     2312.25     2645.67    478.21 o
   7   8  13      436.74      712.73    391.57 o
 -14   9  13    12694.03    12912.90   1433.92 o
 -13   9  13    23979.95    24865.58   1430.41 o
 -12   9  13      820.81      389.70    523.96 o
 -11   9  13    47603.20    45156.09   2449.73 o
 -10   9  13    10645.15    10683.57    853.90 o
  -9   9  13    19109.83    19746.55   1146.58 o
  -8   9  13       71.72      -55.12    442.29 o
  -7   9  13   107261.98   108277.13   3555.37 o
  -6   9  13     6729.73     6318.77    361.62 o
  -5   9  13       35.73      -23.45    176.99 o
  -4   9  13      207.09      289.03    155.14 o
  -3   9  13   140546.47   142591.83   2981.36 o
  -2   9  13    23356.87    23413.22    876.19 o
  -1   9  13    19276.03    20647.29    636.23 o
   0   9  13       19.52      225.19    215.54 o
   1   9  13    70618.45    70228.91   1616.09 o
   2   9  13    49314.11    49477.50   1286.71 o
   3   9  13    41798.58    43153.66   1296.34 o
   4   9  13     3869.37     4556.54    425.25 o
   5   9  13    13159.25    11777.98    738.11 o
   6   9  13    35141.72    36258.56   1696.76 o
   7   9  13    29677.55    25370.90   2028.66 o
 -13  10  13    11354.95    12887.53   1026.56 o
 -12  10  13    47278.97    46489.42   2157.63 o
 -11  10  13     3128.87     3376.48    620.41 o
 -10  10  13     2203.16     1542.28    529.70 o
  -9  10  13     8452.63     8166.88   1751.32 o
  -8  10  13   105416.43   101941.95   7462.91 o
  -7  10  13     5119.09     4883.45    405.68 o
  -6  10  13    36356.01    36273.43    937.01 o
  -5  10  13     4008.10     4230.66    281.62 o
  -4  10  13    85008.73    87907.17   1993.70 o
  -3  10  13    22831.64    22288.59    768.59 o
  -2  10  13    98944.07   102134.58   2245.87 o
  -1  10  13     9804.04    10287.18    444.54 o
   0  10  13    11215.96    11682.46    488.01 o
   1  10  13    33469.57    32964.42    900.58 o
   2  10  13   120598.62   122979.38   2958.91 o
   3  10  13    41345.00    42952.71   1299.69 o
   4  10  13      977.53     1411.26    387.15 o
   5  10  13    15539.41    16958.07    919.59 o
   6  10  13    42654.58    40300.66   1535.58 o
   7  10  13    62673.86    62117.29   4574.71 o
 -13  11  13     7130.38     5866.94    806.79 o
 -12  11  13    16269.59    18079.10   1220.60 o
 -11  11  13       46.10     -119.11    512.29 o
 -10  11  13       30.93      638.89    494.09 o
  -9  11  13    22544.00    20844.15   2235.35 o
  -8  11  13    14196.43    15456.54   1259.54 o
  -7  11  13    14416.48    14530.47    779.59 o
  -6  11  13     6348.89     6708.82    391.43 o
  -5  11  13     7276.17     8219.61    453.17 o
  -4  11  13      799.98      193.48    249.87 o
  -3  11  13    48476.14    51666.83   1246.79 o
  -2  11  13     2282.52     2373.72    275.84 o
  -1  11  13     2358.42     3096.47    303.87 o
   0  11  13     1693.36     1510.84    272.06 o
   1  11  13    28140.82    29529.04    843.66 o
   2  11  13     2536.82     3191.59    478.02 o
   3  11  13    20376.75    21290.66    820.38 o
   4  11  13      287.83      203.29    360.17 o
   5  11  13     2332.73     2072.40    461.14 o
   6  11  13     5125.13     5688.94    498.23 o
   7  11  13    11129.15    10762.45   1241.27 o
 -13  12  13    19457.88    20541.56   1551.82 o
 -12  12  13     8284.11     9659.83    958.50 o
 -11  12  13    30815.43    33984.30   1759.93 o
 -10  12  13    32402.46    30290.47   1626.57 o
  -9  12  13     2442.44     2168.17    680.78 o
  -8  12  13      279.92      489.09    598.44 o
  -7  12  13    57381.79    56833.23   2112.78 o
  -6  12  13     9885.67    10583.07    565.84 o
  -5  12  13     5031.80     4382.84    381.89 o
  -4  12  13     5080.66     5648.39    465.95 o
  -3  12  13    27501.20    28479.85    846.09 o
  -2  12  13      764.70      226.27    250.39 o
  -1  12  13    25470.01    24871.29    743.69 o
   0  12  13      159.75       13.43    250.22 o
   1  12  13     5483.31     6191.83    392.53 o
   2  12  13      111.15      364.29    332.90 o
   3  12  13    15283.01    16303.50    806.66 o
   4  12  13     3811.52     4856.53    646.78 o
   5  12  13      148.78      248.35    430.22 o
   6  12  13      428.38     -133.55    536.11 o
 -12  13  13    14667.42    12620.38   1385.72 o
 -11  13  13    18559.86    20206.46   1349.14 o
 -10  13  13    14720.40    13897.41   1273.48 o
  -9  13  13     2131.64     2720.56   1152.88 o
  -8  13  13     9539.49     9011.82   1002.07 o
  -7  13  13     7787.91     7630.64    616.38 o
  -6  13  13    43351.00    42518.62   1642.52 o
  -5  13  13     2784.51     2773.95    339.07 o
  -4  13  13      157.17       -2.10    276.54 o
  -3  13  13     3019.15     2267.10    332.98 o
  -2  13  13    48660.89    50377.02   1338.12 o
  -1  13  13        2.67      -68.34    255.40 o
   0  13  13     8841.06     7880.38    431.10 o
   1  13  13     3564.67     3571.92    364.46 o
   2  13  13    13497.91    14925.33    706.68 o
   3  13  13       65.47      107.66    342.55 o
   4  13  13    14940.07    14786.72    948.52 o
   5  13  13    11031.59    12205.54    802.97 o
   6  13  13     2405.25     3373.31    972.02 o
 -12  14  13        9.88      419.24    649.43 o
 -11  14  13      241.10     -251.57    603.26 o
 -10  14  13     1282.12     1398.71    727.05 o
  -9  14  13     9837.44     9086.73   1496.10 o
  -8  14  13      609.28      372.64    463.94 o
  -7  14  13      414.61      367.43    393.09 o
  -6  14  13       16.39     -532.41    332.26 o
  -5  14  13    11265.25    10466.32    618.31 o
  -4  14  13     1059.51      459.34    294.53 o
  -3  14  13    10021.08     9733.46    520.57 o
  -2  14  13       79.29     -178.34    274.57 o
  -1  14  13     9183.48     8784.79    463.95 o
   0  14  13      576.58      975.68    288.90 o
   1  14  13    18110.98    16619.89    667.82 o
   2  14  13      801.31      675.36    371.19 o
   3  14  13      647.05      417.25    368.66 o
   4  14  13     2416.10     3974.14    515.58 o
   5  14  13    18713.03    19207.45   1571.44 o
   6  14  13      238.27     -906.82   1093.08 o
 -12  15  13    12632.64    14182.80   1434.54 o
 -11  15  13     2882.56     3473.26    791.02 o
 -10  15  13      467.40      636.70    680.52 o
  -9  15  13       32.12      183.91    651.24 o
  -8  15  13    23775.03    23409.55   1344.17 o
  -7  15  13     2264.50     1698.60    477.62 o
  -6  15  13     1083.00      613.15    381.24 o
  -5  15  13      182.49      -30.41    379.14 o
  -4  15  13    26946.44    28802.37    972.41 o
  -3  15  13     2965.59     2468.02    400.57 o
  -2  15  13     9095.50     9753.18    518.94 o
  -1  15  13      159.19      -76.83    267.09 o
   0  15  13    17494.32    17019.29    701.70 o
   1  15  13      328.57      340.76    334.61 o
   2  15  13    21900.97    22929.23    920.22 o
   3  15  13     1474.76     1629.60    414.57 o
   4  15  13     7745.10     8024.25    640.85 o
   5  15  13       18.24     -862.62    861.59 o
 -11  16  13     1836.25     1374.95    817.08 o
 -10  16  13       88.55     -257.34    701.49 o
  -9  16  13     7410.97     7282.56   1048.81 o
  -8  16  13     8826.14     8870.80    753.27 o
  -7  16  13     4641.80     4996.71    655.45 o
  -6  16  13     2074.35     1460.02    425.91 o
  -5  16  13     1926.31     1368.37    404.04 o
  -4  16  13     3603.41     4955.05    452.34 o
  -3  16  13     5806.70     6838.72    495.49 o
  -2  16  13     6376.43     6570.64    464.32 o
  -1  16  13     1583.26     1438.72    344.07 o
   0  16  13       93.52     -353.87    310.45 o
   1  16  13     1265.34     3136.35    440.04 o
   2  16  13     5222.27     5933.30    542.48 o
   3  16  13      239.65      620.57    424.41 o
   4  16  13      214.28     -633.11    847.19 o
   5  16  13     2296.93     4688.22   1120.16 o
 -11  17  13    18053.46    15753.08   1583.35 o
 -10  17  13     2344.22     1415.39    854.28 o
  -9  17  13     9109.82    10663.08   1260.21 o
  -8  17  13        1.17       87.62    381.23 o
  -7  17  13    50194.77    49874.08   2189.93 o
  -6  17  13     2040.62     1724.74    460.77 o
  -5  17  13       26.33     -648.10    369.96 o
  -4  17  13     1530.59     1233.11    428.74 o
  -3  17  13    61878.07    62040.59   1781.85 o
  -2  17  13     8717.05     9237.37    581.82 o
  -1  17  13    10669.65    12538.76    728.88 o
   0  17  13     1266.49     1008.26    377.98 o
   1  17  13    27408.33    26911.29   1054.07 o
   2  17  13    22209.69    22463.67   1025.76 o
   3  17  13    23992.07    24109.45   1082.20 o
   4  17  13      420.42     -221.98    917.00 o
 -10  18  13        7.67      -21.44    811.98 o
  -9  18  13       69.98       57.14    774.80 o
  -8  18  13    49290.63    46813.74   2988.32 o
  -7  18  13     2287.82     3175.03    586.61 o
  -6  18  13    12449.40    10704.11    751.66 o
  -5  18  13      427.44     -153.67    404.96 o
  -4  18  13    41225.91    41977.00   1473.45 o
  -3  18  13    18334.07    19726.34    893.29 o
  -2  18  13    47352.25    51072.36   1549.20 o
  -1  18  13      113.91       97.89    383.47 o
   0  18  13     5459.04     3992.92    477.15 o
   1  18  13    30568.52    33233.55   1330.65 o
   2  18  13    50645.62    51899.75   1625.41 o
   3  18  13    12359.09    11526.91   1119.83 o
   4  18  13     2939.13     3328.77   1084.82 o
  -9  19  13    14026.42    16742.62   1641.18 o
  -8  19  13      515.67     1136.99    457.27 o
  -7  19  13      528.39      207.28    528.64 o
  -6  19  13     7849.28     7421.60    669.88 o
  -5  19  13     6704.31     6891.68    709.69 o
  -4  19  13     4706.77     6301.05    619.44 o
  -3  19  13    12582.26    14269.43    749.48 o
  -2  19  13     4383.47     6512.94    551.49 o
  -1  19  13      113.25      441.56    401.76 o
   0  19  13     9288.25     9672.94    714.54 o
   1  19  13     9163.76     8591.70    700.37 o
   2  19  13     2905.87     4900.09    684.87 o
   3  19  13     6609.15     8369.99   1611.60 o
  -8  20  13     3360.08     1771.68    614.80 o
  -7  20  13    31407.42    34178.98   2574.28 o
  -6  20  13    23990.71    24598.36   1198.55 o
  -5  20  13    15045.17    16228.33   1000.28 o
  -4  20  13       15.87     -510.37    436.74 o
  -3  20  13    12964.77    15359.29    891.90 o
  -2  20  13     7763.99     8616.90    679.74 o
  -1  20  13    29877.25    32880.23   1259.80 o
   0  20  13      130.81     -525.21    453.59 o
   1  20  13       90.41      305.04    487.35 o
   2  20  13     3207.45     2766.78    863.33 o
  -7  21  13    19989.85    19127.31   3342.58 o
  -6  21  13    34313.02    35711.72   1740.58 o
  -5  21  13     1832.13     2535.57    811.15 o
  -4  21  13     1443.18     1561.06    578.84 o
  -3  21  13    16150.17    15688.12   1151.86 o
  -2  21  13    40135.53    43706.86   1879.12 o
  -1  21  13     1430.71      708.07    523.19 o
   0  21  13    11524.15    10779.08    823.82 o
   1  21  13    12727.88    12320.17   1025.25 o
  -6  22  13      652.43      983.87    787.12 o
  -5  22  13    11511.38    13519.29   1325.36 o
  -4  22  13     1870.18     1974.40    668.78 o
  -3  22  13     2015.26     2814.29    786.66 o
  -2  22  13     2242.20     1760.10    544.86 o
  -1  22  13     9408.05     9947.58    876.55 o
   0  22  13     4385.99     4985.12    875.61 o
 -14   0  14    12250.48    14450.33   1238.84 o
 -13   0  14     4312.43     4500.97    785.98 o
 -12   0  14    68580.88    67716.16   3608.25 o
 -11   0  14      947.72     2575.98    730.45 o
 -10   0  14     1669.57     1795.32    540.86 o
  -9   0  14     1487.09     1696.14    523.59 o
  -8   0  14   143876.53   141776.63   6539.31 o
  -7   0  14      221.01      792.52    328.49 o
  -6   0  14    23765.06    25474.10    867.25 o
  -5   0  14     8546.07     7863.66    392.15 o
  -4   0  14   113549.04   114135.06   2995.29 o
  -3   0  14    45181.41    43235.41   1403.89 o
  -2   0  14   139276.39   145786.33   3925.99 o
  -1   0  14     1288.40     1259.60    272.39 o
   0   0  14    16032.93    15608.48    607.19 o
   1   0  14    83132.26    79223.13   2521.25 o
   2   0  14   150675.97   152935.80   5013.73 o
   3   0  14    25655.87    27861.26   1162.38 o
   4   0  14     5775.46     7625.50    724.92 o
   5   0  14    39679.64    41217.11   2303.27 o
   6   0  14    49786.45    48483.93   3295.77 o
   7   0  14    64673.81    61895.27   2749.37 o
 -14   1  14     4843.86     6195.62    619.59 o
 -13   1  14    22166.29    23631.86   1151.92 o
 -12   1  14     7581.41     8393.57    650.06 o
 -11   1  14    18930.99    19140.67    955.95 o
 -10   1  14      548.07      864.64    362.46 o
  -9   1  14    33820.81    34887.85   1361.20 o
  -8   1  14     2252.28     2301.20    369.20 o
  -7   1  14    73252.77    73901.51   2007.39 o
  -6   1  14     2487.82     2335.22    194.70 o
  -5   1  14      424.77      542.22    149.04 o
  -4   1  14     3777.22     3071.12    192.47 o
  -3   1  14   140625.36   141137.64   2525.66 o
  -2   1  14      598.69      835.20    190.13 o
  -1   1  14    14338.80    15340.81    456.54 o
   0   1  14     3948.85     3292.95    217.30 o
   1   1  14    40882.04    41931.18   1040.24 o
   2   1  14    22753.29    21281.90    654.98 o
   3   1  14    56366.69    58074.84   1563.25 o
   4   1  14      441.60     1021.87    339.20 o
   5   1  14     3818.34     4651.52    552.68 o
   6   1  14    20848.21    20750.27    907.18 o
   7   1  14    18849.47    17471.54   1902.63 o
 -14   2  14      237.54     1032.06    496.36 o
 -13   2  14    26144.43    27877.34   1423.42 o
 -12   2  14      362.70      604.07    419.63 o
 -11   2  14    21135.57    22591.55   1063.81 o
 -10   2  14      146.33      155.85    341.33 o
  -9   2  14    19368.39    19148.32    901.64 o
  -8   2  14     1052.45     1297.63    354.00 o
  -7   2  14    30590.32    29394.09    916.48 o
  -6   2  14     3636.17     3655.47    227.43 o
  -5   2  14      191.68      234.31    143.80 o
  -4   2  14      682.32      373.73    156.02 o
  -3   2  14    42854.43    39968.45    851.34 o
  -2   2  14    19982.03    20159.50    544.79 o
  -1   2  14       48.42        7.70    172.71 o
   0   2  14     6812.37     5563.00    290.03 o
   1   2  14    16856.09    17435.55    536.02 o
   2   2  14     8444.65     9151.65    434.30 o
   3   2  14       34.65      -75.72    271.08 o
   4   2  14    16724.74    16168.43    719.98 o
   5   2  14    13463.11    14692.24    809.81 o
   6   2  14        5.92     -184.11    523.57 o
   7   2  14      252.95     -697.71    366.66 o
 -14   3  14     1948.04     2628.13    691.52 o
 -13   3  14     8370.90     9977.31    867.67 o
 -12   3  14    17951.52    20428.44   1868.44 o
 -11   3  14     8184.64     9996.94    768.27 o
 -10   3  14      834.69     1165.36    374.87 o
  -9   3  14     8401.17     9447.53    630.35 o
  -8   3  14    32544.69    31649.72   1257.41 o
  -7   3  14     8013.22     8548.29    493.79 o
  -6   3  14     8759.65     7425.13    312.76 o
  -5   3  14     6740.63     6488.35    278.41 o
  -4   3  14    28452.07    26332.92    642.53 o
  -3   3  14    13269.61    13043.30    429.88 o
  -2   3  14    19993.12    18124.32    510.08 o
  -1   3  14     3484.23     3112.81    241.23 o
   0   3  14    13172.90    12933.93    453.60 o
   1   3  14    22594.24    21809.72    620.45 o
   2   3  14    24052.93    22930.98    742.34 o
   3   3  14     2102.13     1637.23    347.65 o
   4   3  14     4733.30     5480.17    455.12 o
   5   3  14     9666.44     9016.30    642.97 o
   6   3  14    18519.34    20746.32   1060.14 o
   7   3  14     1195.76      228.45    382.13 o
 -14   4  14      154.01       99.53    799.26 o
 -13   4  14     1822.58     1937.42    533.81 o
 -12   4  14     3333.59     3364.43    565.38 o
 -11   4  14       61.34      381.58    406.61 o
 -10   4  14      776.56     1238.28    562.76 o
  -9   4  14     1458.92     1711.98    445.45 o
  -8   4  14     8232.33     8391.41    684.94 o
  -7   4  14      134.63       10.09    220.24 o
  -6   4  14     2102.94     2526.95    221.33 o
  -5   4  14      679.22      360.23    168.64 o
  -4   4  14     3840.98     4040.58    266.96 o
  -3   4  14        0.74     -332.23    166.12 o
  -2   4  14     4870.19     5263.13    304.47 o
  -1   4  14     3396.99     3027.86    279.78 o
   0   4  14      672.48      740.54    208.76 o
   1   4  14       98.46     -263.06    209.03 o
   2   4  14     3715.64     2900.43    328.35 o
   3   4  14     2055.10     1332.35    404.07 o
   4   4  14       76.13      349.74    280.45 o
   5   4  14      385.14      224.40    397.00 o
   6   4  14      909.58      834.38    421.88 o
   7   4  14      992.35      642.70    602.87 o
 -14   5  14    12998.17    14472.49   1664.62 o
 -13   5  14      399.29      627.02    513.67 o
 -12   5  14    35747.84    38449.83   1795.22 o
 -11   5  14        4.99      295.50    422.39 o
 -10   5  14     1136.72     1763.38    457.88 o
  -9   5  14     2669.23     2513.19    567.47 o
  -8   5  14    63547.06    61839.29   2560.84 o
  -7   5  14     6218.24     6947.24    636.64 o
  -6   5  14      883.03      705.88    184.56 o
  -5   5  14     4475.51     3766.17    250.59 o
  -4   5  14    50439.19    48806.11   1193.87 o
  -3   5  14     2271.73     2856.52    275.56 o
  -2   5  14     5459.23     4378.06    306.80 o
  -1   5  14    19093.81    17749.81    593.39 o
   0   5  14    29732.33    29058.86    766.12 o
   1   5  14        6.04     -395.26    233.34 o
   2   5  14    10659.25     9629.23    506.34 o
   3   5  14    16070.46    15606.16    687.48 o
   4   5  14    23412.75    24801.31    812.74 o
   5   5  14     1753.00      905.94    419.79 o
   6   5  14    11235.29    11501.04    743.62 o
   7   5  14     3075.03     1868.30    455.26 o
 -14   6  14      252.41      604.87    544.52 o
 -13   6  14    46361.29    48822.04   2492.46 o
 -12   6  14      292.37      174.39    485.61 o
 -11   6  14    22756.38    23500.81   1286.83 o
 -10   6  14     1840.68     2399.98    494.85 o
  -9   6  14    25892.48    27100.64   1348.22 o
  -8   6  14     1734.91     2235.06    471.11 o
  -7   6  14    48974.03    44507.34   1425.75 o
  -6   6  14    19491.67    18649.06    567.19 o
  -5   6  14     5432.52     5175.46    314.50 o
  -4   6  14       32.26     -243.34    200.60 o
  -3   6  14    43768.44    43013.01   1089.16 o
  -2   6  14    29909.73    29906.63    828.25 o
  -1   6  14     1108.29     1108.45    221.74 o
   0   6  14    15587.47    14172.96    508.86 o
   1   6  14    29417.15    30821.88    874.11 o
   2   6  14    15682.37    17301.52    662.40 o
   3   6  14     1762.47     1987.40    354.36 o
   4   6  14    25027.03    22967.76    850.95 o
   5   6  14    21951.58    27035.57   1151.43 o
   6   6  14      305.90      202.11    415.70 o
   7   6  14      184.72     -674.85    470.00 o
 -14   7  14     4974.23     5848.11   1079.71 o
 -13   7  14    15742.28    16871.31   1122.00 o
 -12   7  14    14535.54    13786.49   1052.64 o
 -11   7  14    19332.08    18601.11   1133.41 o
 -10   7  14      261.06      333.35    434.53 o
  -9   7  14    19397.13    20657.45   1462.97 o
  -8   7  14     6863.75     6694.38    660.42 o
  -7   7  14    62047.30    59730.08   2063.04 o
  -6   7  14     1433.07      888.77    202.13 o
  -5   7  14      445.49      331.69    207.88 o
  -4   7  14      836.79      776.45    219.96 o
  -3   7  14    99050.21   100113.75   2279.54 o
  -2   7  14       11.21     -445.25    222.71 o
  -1   7  14    25935.26    27962.36    748.10 o
   0   7  14      518.96      504.67    240.51 o
   1   7  14    32339.69    32875.97    890.31 o
   2   7  14    11810.30    10750.15    742.42 o
   3   7  14    46080.86    48518.65   1417.79 o
   4   7  14     1783.95     2261.60    402.87 o
   5   7  14       41.46      371.53    356.87 o
   6   7  14    11287.66    11284.88    738.65 o
   7   7  14    22454.23    20162.15   1854.58 o
 -13   8  14      583.00      308.60    544.41 o
 -12   8  14    50403.41    50946.47   2289.39 o
 -11   8  14       37.55      489.41    485.57 o
 -10   8  14     2845.68     2893.58    553.17 o
  -9   8  14     7526.65     7579.51    715.54 o
  -8   8  14   113388.58   115438.85   4548.93 o
  -7   8  14     2862.84     3605.96    394.15 o
  -6   8  14     8557.87     9656.51    419.43 o
  -5   8  14    15627.19    14552.72    575.22 o
  -4   8  14    81889.65    84537.61   2061.54 o
  -3   8  14    47328.46    46261.76   1102.59 o
  -2   8  14    65284.83    67815.70   1520.74 o
  -1   8  14     1640.04     1978.86    268.07 o
   0   8  14    13065.55    11059.20    477.62 o
   1   8  14    92938.15    89256.39   2008.60 o
   2   8  14    72690.68    75431.13   2039.73 o
   3   8  14    10354.31     9996.60    561.34 o
   4   8  14     1803.23     3088.84    441.83 o
   5   8  14    41384.57    43886.44   1445.36 o
   6   8  14    20596.12    20081.64   1146.13 o
 -13   9  14    19161.27    21195.13   1315.29 o
 -12   9  14       12.50      217.37    527.91 o
 -11   9  14     2663.75     3296.81    590.97 o
 -10   9  14     3633.67     4136.29    617.26 o
  -9   9  14    30354.29    30634.44   1535.40 o
  -8   9  14     2252.14     3334.26   1276.09 o
  -7   9  14    30284.28    29457.97   1169.85 o
  -6   9  14     3411.41     3147.44    310.61 o
  -5   9  14     9242.02    10296.10    459.55 o
  -4   9  14    29535.23    28544.92    799.31 o
  -3   9  14    59428.21    61697.89   1401.24 o
  -2   9  14       83.91      849.69    247.85 o
  -1   9  14     2509.48     3083.37    304.97 o
   0   9  14    26880.83    28261.79    804.38 o
   1   9  14    27045.12    25613.91    765.35 o
   2   9  14    23307.78    23195.16    860.22 o
   3   9  14    17798.04    18738.38    774.19 o
   4   9  14     9652.49    10886.99    658.77 o
   5   9  14     1750.06     1064.43    385.15 o
   6   9  14    26185.24    25847.58   1348.41 o
 -13  10  14     2868.07     3815.37    703.08 o
 -12  10  14     7076.79     5812.92    767.41 o
 -11  10  14     5312.24     4310.90   1062.38 o
 -10  10  14     6773.16     7230.74    755.59 o
  -9  10  14        2.66      532.33    471.85 o
  -8  10  14     3475.84     3324.33    985.67 o
  -7  10  14    13181.68    11293.77    830.75 o
  -6  10  14     3980.67     4078.96    386.66 o
  -5  10  14     2742.55     2348.56    282.05 o
  -4  10  14      399.87       98.52    237.68 o
  -3  10  14     6381.54     6946.92    409.17 o
  -2  10  14     2948.92     3352.24    315.18 o
  -1  10  14     7611.87     7657.54    412.92 o
   0  10  14     2855.57     2642.27    311.04 o
   1  10  14      637.90     1043.86    281.04 o
   2  10  14      989.35      774.53    341.68 o
   3  10  14     2848.96     3013.73    419.79 o
   4  10  14     2727.82     2931.89    461.17 o
   5  10  14        9.05      351.86    436.41 o
   6  10  14     3830.55     5016.39    984.21 o
 -13  11  14    17045.95    16855.37   1244.94 o
 -12  11  14     3623.79     4219.47    726.49 o
 -11  11  14    22780.79    21858.99   1349.31 o
 -10  11  14     3177.62     2379.48    604.92 o
  -9  11  14    10459.80     9402.75    993.45 o
  -8  11  14    10127.88     8975.33    971.70 o
  -7  11  14    46915.51    45458.61   1749.96 o
  -6  11  14     7586.14     6077.00    453.97 o
  -5  11  14     3524.65     3640.84    370.73 o
  -4  11  14     4825.27     4636.21    393.08 o
  -3  11  14    52586.86    54320.31   1443.45 o
  -2  11  14    30656.67    29599.70    839.91 o
  -1  11  14      204.64      309.44    254.70 o
   0  11  14     2812.71     2772.35    318.50 o
   1  11  14    40757.41    40297.95   1118.91 o
   2  11  14    27440.43    28548.90    990.35 o
   3  11  14     5255.41     5128.75    477.70 o
   4  11  14       99.75     -508.01    365.68 o
   5  11  14    22136.08    21297.19   1228.96 o
   6  11  14    19055.63    22163.39   1679.76 o
 -12  12  14    13337.44    13462.40   1700.35 o
 -11  12  14       27.47      111.49    563.79 o
 -10  12  14      978.29      815.27    572.20 o
  -9  12  14     4807.37     5089.78   1135.28 o
  -8  12  14    29569.40    26904.13   1783.36 o
  -7  12  14      140.54       36.95    368.71 o
  -6  12  14    12889.90    13856.05    743.53 o
  -5  12  14     2482.57     1646.45    315.39 o
  -4  12  14    23650.52    23576.13    827.51 o
  -3  12  14      228.96       65.14    271.54 o
  -2  12  14    34197.07    35802.08   1017.96 o
  -1  12  14     3673.92     2794.76    319.34 o
   0  12  14     4077.74     3706.91    349.20 o
   1  12  14      171.67      504.96    295.62 o
   2  12  14    33348.55    32117.95   1082.15 o
   3  12  14    11105.50    10607.12    625.28 o
   4  12  14       21.59     -141.84    429.88 o
   5  12  14      108.35     1088.69    867.54 o
 -12  13  14    35124.32    40308.36   3463.74 o
 -11  13  14      364.03     -967.42    541.21 o
 -10  13  14      821.65      771.19    650.23 o
  -9  13  14        3.32      110.76    582.75 o
  -8  13  14    48190.58    47929.61   3555.03 o
  -7  13  14     7463.23     8083.99    644.43 o
  -6  13  14     2225.00     1601.96    397.91 o
  -5  13  14     2957.40     2682.58    410.86 o
  -4  13  14    35576.99    35755.99   1120.00 o
  -3  13  14     9841.13    11287.58    585.04 o
  -2  13  14     3936.03     3940.81    374.97 o
  -1  13  14    15683.98    15967.21    629.93 o
   0  13  14    17885.39    18302.87    660.74 o
   1  13  14     1355.55     1376.57    378.79 o
   2  13  14     5391.37     5931.57    506.75 o
   3  13  14    17904.41    18300.01    827.71 o
   4  13  14    20128.08    20742.70   1042.52 o
   5  13  14      845.46      348.23    885.52 o
 -12  14  14      281.52     -601.76    627.98 o
 -11  14  14    22894.79    21846.58   2633.57 o
 -10  14  14      411.95     -500.28    629.78 o
  -9  14  14    14855.07    13070.53   1280.55 o
  -8  14  14      453.23      939.86    416.45 o
  -7  14  14    38241.52    34155.13   2222.95 o
  -6  14  14     7521.83     7163.28    579.89 o
  -5  14  14      852.66     1119.20    379.45 o
  -4  14  14      795.74      -13.96    308.57 o
  -3  14  14    31937.54    34259.11   1102.04 o
  -2  14  14    20002.43    21471.39    768.77 o
  -1  14  14       48.81     -176.07    292.93 o
   0  14  14    11777.61    11924.54    591.42 o
   1  14  14    15008.01    16658.26    767.08 o
   2  14  14     6567.13     7830.39    572.41 o
   3  14  14      296.12     -711.67    409.32 o
   4  14  14    25046.05    28534.62   2040.41 o
   5  14  14    14565.05    18301.87   1600.82 o
 -11  15  14      732.08      478.99    654.49 o
 -10  15  14     4039.47     4162.58    885.22 o
  -9  15  14     5194.73     6808.98   1584.11 o
  -8  15  14      509.24      669.38    497.96 o
  -7  15  14    11412.25     9865.52    851.09 o
[truncated: 69,780 more chars]
